# Supplementary material for: Improving biocuration of microRNAs in diseases: a case study in idiopathic pulmonary fibrosis
Source: Database (Oxford). 2017 Apr 22;2017:bax030. doi: 10.1093/database/bax030 (PMC5467562; doi:10.1093/database/bax030)
Supplement: Supplementary Data [file bax030_Supp.xlsx]

## Sheet: S1
SUPPLEMENTARY MATERIAL
Improving biocuration of microRNAs in diseases: A case study in idiopathic pulmonary fibrosis
Yalbi Itzel Balderas-Martínez1*, Fabio Rinaldi2,3, Gabriela Contreras3, Hilda Solano-Lira3, Mishael Sánchez-Pérez3, Julio Collado-Vides3, Moisés Selman4, and Annie Pardo1
FIGURE S1. Experimental research reports on microRNAs

## Sheet: S2
	Table S2. Categories appearing in miRTarBase related to respiratory diseases
	Category of lung disease	Number of miRNAs
		associated in miRTarBase
	Lung neoplasms	156
	Carcinoma/non-small cell lung	110
	Tuberculosis pulmonary	32
	Pulmonary disease/chronic obstructive	17
	Lung diseases interstitial	11
	Small cell lung carcinoma	3
	Acute lung injury	2
	Pulmonary fibrosis	2
	Lung diseases	1
	Pulmonary embolism	1

## Sheet: S3_Abstracts_10%Prune
Terms	Total counts	Document counts
fibrosis	269	62
pulmonary	247	64
lung	245	61
expression	200	57
ipf	178	41
pulmonary_fibrosis	165	56
university	107	42
idiopathic	105	54
mirnas	103	30
idiopathic_pulmonary	101	53
micrornas	101	48
idiopathic_pulmonary_fibrosis	95	50
disease	93	47
fibroblasts	88	23
diseases	77	34
mirna	74	29
medicine	71	27
department	67	35
role	67	39
cells	63	30
cell	57	31
epithelial	53	19
microrna	53	27
growth	51	26
china	49	13
lung_fibrosis	47	24
fibrotic	46	30
medical	46	23
abstract	45	44
ipf.	45	29
patients	44	28
study	44	28
2015	43	11
gene	42	28
transition	42	18
emt	41	14
increased	40	23
lungs	40	20
matrix	40	22
results	40	29
factor	38	22
pathway	37	15
key	36	22
article	35	24
development	35	25
mir-21	35	9
tissue	35	24
genes	34	22
lung_disease	34	27
pathogenesis	34	28
progressive	34	23
regulation	34	28
respiratory	34	12
therapeutic	34	27
data	33	23
hospital	33	15
keywords	33	33
research	33	24
significantly	33	19
proliferation	32	16
school	32	21
including	31	26
rnas	31	16
signaling	31	16
studies	31	19
transforming	31	20
center	30	18
chronic	30	23
extracellular	30	19
growth_factor	30	16
serum	30	7
target	30	23
transforming_growth	30	20
clinical	29	19
extracellular_matrix	29	19
human	29	21
protein	29	18
published	29	21
review	29	20
rna	29	19
fibrosis_ipf	28	27
found	28	22
interstitial	28	20
levels	28	19
mice	28	17
progression	28	15
treatment	28	21
idiopathic_pulmonary_fibrosis_ipf	27	26
mir-29	27	7
potential	27	22
pulmonary_fibrosis_ipf	27	26
alveolar	26	14
epithelial_cells	26	14
cancer	25	15
critical	25	17
suggest	25	20
ﬁbrosis	25	7
author	24	13
differentiation	24	13
function	24	13
liu	24	14
molecular	24	18
novel	24	23
regulatory	24	18
using	24	18
activation	23	17
fibroblast	23	14
gene_expression	23	19
lung_diseases	23	16
micrornas_mirnas	23	23
muscle	23	11
2012	22	8
analysis	22	14
changes	22	16
correspondence	22	22
identified	22	17
pathways	22	16
processes	22	20
response	22	16
targets	22	18
doi	21	18
e-mail	21	19
effects	21	16
involved	21	15
lung_fibroblasts	21	11
manuscript	21	8
pittsburgh	21	7
regulate	21	16
received	20	19
reduced	20	13
usa	20	9
accepted	19	18
care	19	12
mrna	19	9
noncoding	19	7
process	19	12
targeting	19	14
vivo	19	13
associated	18	11
critical_care	18	12
mechanisms	18	14
medicine_university	18	13
mesenchymal	18	10
model	18	14
online	18	14
pulmonary_fibroblasts	18	7
biology	17	12
compared	17	13
control	17	13
epigenetic	17	7
mouse	17	10
understanding	17	14
unknown	17	17
alveolar_epithelial	16	10
asthma	16	8
bleomycin-induced	16	9
ecm	16	8
fibrotic_lung	16	13
health	16	12
inhibition	16	12
interstitial_lung	16	12
ipf)	16	16
performed	16	14
school_medicine	16	12
vitro	16	12
yang	16	12
aberrant	15	14
authors	15	11
bleomycin	15	9
decreased	15	13
diagnosis	15	13
evidence	15	14
expressed	15	12
fibrosis_ipf)	15	15
further	15	14
identify	15	13
idiopathic_pulmonary_fibrosis_ipf)	15	15
laboratory	15	11
myofibroblast	15	7
pulmonary_fibrosis_ipf)	15	15
roles	15	11
work	15	12
2013	14	7
altered	14	10
available	14	11
care_medicine	14	10
cellular	14	7
chen	14	8
critical_care_medicine	14	10
division	14	12
functions	14	9
non-coding	14	10
normal	14	10
number	14	9
pulmonary_ﬁbrosis	14	7
receptor	14	11
regulating	14	14
science	14	7
transcription	14	10
wang	14	10
address	13	13
august	13	8
biological	13	11
centre	13	8
characterized	13	13
collagen	13	7
controls	13	7
demonstrated	13	11
department_medicine	13	11
experimental	13	8
form	13	10
induced	13	11
known	13	11
lung_tissue	13	8
mirna_expression	13	8
myofibroblasts	13	9
networks	13	9
pathological	13	12
abstract_idiopathic	12	12
abstract_idiopathic_pulmonary	12	12
abstract_idiopathic_pulmonary_fibrosis	12	12
abstract_idiopathic_pulmonary_fibrosis_ipf	12	12
actin	12	10
activity	12	10
approach	12	12
biomarkers	12	8
caused	12	7
college	12	9
confirmed	12	7
contributed	12	12
determined	12	11
enhanced	12	10
factors	12	10
increase	12	9
institute	12	11
naftali	12	10
organ	12	9
profibrotic	12	9
recent	12	11
transforming_growth_factor	12	9
transition_emt	12	11
type	12	8
abbreviations	11	11
allergy	11	8
copyright	11	9
current	11	9
effect	11	9
fax	11	10
fibrosis_ipf_chronic	11	11
group	11	8
inflammation	11	9
injury	11	10
interstitial_lung_disease	11	8
ipf_chronic	11	11
journal	11	11
markers	11	9
mechanism	11	10
muscle_actin	11	9
phenotype	11	10
play	11	10
regulates	11	8
use	11	10
.org	10	7
2014	10	8
complex	10	9
demonstrate	10	9
division_pulmonary	10	9
etiology	10	10
fibrotic_lung_disease	10	10
findings	10	9
genetic	10	7
idiopathic_pulmonary_fibrosis_ipf_chronic	10	10
ipf_lung	10	7
july	10	7
kaminski	10	8
lethal	10	9
lung_epithelial	10	7
patients_ipf	10	8
primary	10	8
pulmonary_fibrosis_ipf_chronic	10	10
recently	10	9
regulator	10	8
richard	10	8
sciences	10	9
show	10	8
society	10	7
specific	10	8
technology	10	7
upregulated	10	9
zhang	10	8
allergy_critical	9	7
allergy_critical_care	9	7
department_medicine_university	9	8
disease_progression	9	7
epithelial_cell	9	7
epithelial_mesenchymal	9	8
exposure	9	7
finally	9	9
indicate	9	9
inhibited	9	7
inhibitor	9	7
key_laboratory	9	7
lin	9	9
methods	9	9
models	9	9
molecules	9	8
multiple	9	7
pulmonary_allergy	9	7
pulmonary_allergy_critical	9	7
pulmonary_allergy_critical_care	9	7
quantitative	9	7
role_micrornas	9	8
shown	9	9
tel	9	8
therapeutics	9	7
therapies	9	7
.edu	8	8
accumulation	8	8
addition	8	7
assays	8	7
chronic_progressive	8	8
citation	8	7
conclusions	8	8
contributed_equally	8	8
correlated	8	7
deposition	8	7
determine	8	7
differentially	8	7
differentially_expressed	8	7
disease_unknown	8	8
diseases_including	8	7
equally	8	8
examined	8	7
future	8	8
http	8	8
leading	8	8
m.d.	8	7
micrornas_idiopathic	8	7
micrornas_idiopathic_pulmonary	8	7
micrornas_idiopathic_pulmonary_fibrosis	8	7
naftali_kaminski	8	7
negative	8	7
provide	8	8
repair	8	8
requests	8	8
resulting	8	8
results_suggest	8	8
strategies	8	7
translational	8	7
2015_accepted	7	7
addressed	7	7
comprehensive	7	7
contributes	7	7
downregulated	7	7
fibrosis_ipf_chronic_progressive	7	7
ipf_chronic_progressive	7	7
ipf_idiopathic	7	7
ipf_idiopathic_pulmonary	7	7
ipf_idiopathic_pulmonary_fibrosis	7	7
kusum	7	7
level	7	7
lung_disease_unknown	7	7
mediator	7	7
moreover	7	7
overexpression	7	7
promoting	7	7
pulmonary_fibrosis_ipf_chronic_progressive	7	7
regulate_gene	7	7
regulated	7	7
samples	7	7
situ	7	7
understood	7	7
unknown_etiology	7	7

## Sheet: S3_Full_papers_10%Prune
Terms	Total counts	Document counts
expression	3983	72
lung	3817	72
fibrosis	3487	71
cells	2915	72
pulmonary	2794	72
ipf	2675	62
cell	2254	72
pulmonary_fibrosis	1950	68
fibroblasts	1660	63
mirnas	1529	62
mirna	1416	64
mice	1135	65
gene	1118	71
control	1115	68
human	1111	72
genes	1105	69
patients	1059	70
idiopathic	1051	69
disease	1036	72
levels	1024	67
using	1020	68
idiopathic_pulmonary	1010	68
epithelial	949	62
figure	944	54
role	941	72
idiopathic_pulmonary_fibrosis	899	65
tissue	888	71
cancer	886	67
lungs	878	65
micrornas	844	72
mir-21	844	57
increased	812	71
fig	796	36
protein	789	68
data	766	67
analysis	753	67
microrna	747	66
signaling	739	64
med	737	66
[pubmed	702	8
target	695	69
mir-29	646	45
growth	642	67
respir	635	65
rna	634	69
studies	624	70
emt	609	40
treatment	609	69
study	604	68
compared	602	67
proliferation	596	61
2009	594	66
fibrotic	578	59
pathway	576	63
results	576	69
development	572	69
lung_fibrosis	567	61
shown	565	70
activation	562	69
collagen	561	58
biol	560	65
regulation	551	72
mrna	550	63
mouse	537	61
factor	534	67
performed	527	56
lung_fibroblasts	521	49
2011	518	52
found	515	63
samples	513	57
2008	511	67
epithelial_cells	498	57
fibroblast	496	58
alveolar	481	60
diseases	475	72
targets	473	69
expressed	472	64
gene_expression	459	65
bleomycin	456	48
significantly	452	57
mol	450	66
associated	449	66
inhibition	448	63
normal	448	62
response	446	65
2012	444	49
model	444	65
changes	441	64
care	431	68
2010	426	52
let-7d	421	48
significant	414	61
treated	410	54
function	400	67
group	400	58
showed	398	61
ipf.	387	47
decreased	378	63
2013	377	40
ecm	376	27
effects	373	60
liu	373	68
matrix	370	65
including	367	70
pathogenesis	363	60
primary	363	59
further	362	69
differentiation	360	60
potential	358	68
induced	355	61
care_med	354	63
crit	352	63
crit_care	351	63
crit_care_med	351	63
respir_crit	351	63
respir_crit_care	351	63
respir_crit_care_med	351	63
reduced	350	57
res	344	64
type	339	59
experiments	338	49
inhibitor	336	56
effect	333	62
growth_factor	333	61
mechanisms	333	65
dna	331	49
transfected	330	36
activity	329	60
lung_tissue	328	53
transition	328	55
targeting	327	63
wang	326	62
chronic	325	57
therapeutic	325	66
doi	324	27
involved	323	64
binding	322	56
observed	322	56
family	320	61
described	318	61
pathways	317	62
ﬁbrosis	315	8
clinical	313	53
level	313	56
mimics	312	30
bleomycin-induced	311	48
2014	310	30
injury	308	62
serum	308	52
identified	304	59
muscle	304	55
physiol	304	55
regulates	304	57
luciferase	303	33
progression	303	59
demonstrated	298	62
increase	298	57
table	293	45
article	290	43
determined	290	46
number	290	63
proteins	290	65
myofibroblasts	289	49
vivo	289	60
assay	282	48
2007	281	49
asthma	281	22
mesenchymal	280	46
transfection	276	42
zhang	274	62
cultured	273	50
factors	270	60
macrophages	270	30
receptor	267	53
cellular	266	62
interstitial	263	59
controls	262	57
transforming	262	59
2006	261	60
molecular	260	61
sci	260	61
transforming_growth	260	58
tgf-β1	259	18
transcription	259	56
yang	259	65
multiple	258	60
ipf_fibroblasts	256	19
regulate	256	65
tgf-b	255	21
cell_mol	253	59
alveolar_epithelial	248	43
real-time	245	40
specific	245	57
pcr	244	45
process	244	57
usa	244	47
lung_cancer	243	45
days	241	36
phenotype	241	55
suggest	241	57
experimental	239	52
negative	239	55
copd	238	18
isolated	238	50
progressive	238	51
a549	235	16
clin	235	60
myofibroblast	235	46
tissues	235	56
2015	234	17
methylation	233	23
overexpression	232	55
promoter	232	40
vitro	230	61
novel	229	61
extracellular	228	62
previously	228	50
ipf_patients	227	38
plos	227	60
0.05	225	36
differentially	225	40
evidence	224	61
downregulated	222	48
nat	222	62
fibrosis_respir	221	54
inflammation	220	47
epigenetic	219	33
mir-199a-5p	219	14
published	218	45
research	218	62
smooth	218	33
total	218	50
models	217	50
regulated	217	56
chen	216	57
respiratory	215	47
university	215	58
liver	214	42
mechanism	213	61
predicted	213	45
key	212	62
upregulated	212	51
lung_disease	211	60
reported	211	57
mir-200	210	28
smooth_muscle	210	32
inhibits	209	58
tgf-β	209	18
mirna_expression	208	42
pulmonary_fibrosis_respir	206	53
regulator	206	59
staining	206	39
time	205	54
regulatory	204	60
human_lung	203	46
production	203	51
cluster	202	29
mir-145	201	15
western	201	34
analyzed	200	45
mir-26a	200	14
manuscript	199	28
thus	198	61
tgf-b1	197	13
tumor	197	54
differentially_expressed	196	34
enhanced	196	49
2004	195	50
2005	195	39
extracellular_matrix	195	60
sites	193	48
nature	192	51
patients_ipf	191	40
animal	189	51
obtained	188	47
rnas	188	54
apoptosis	187	50
containing	187	46
markers	186	47
microarray	186	38
system	186	55
pulmonary_fibroblasts	185	50
addition	184	57
airway	184	34
mir-326	184	8
roles	184	55
promotes	183	54
author	182	32
revealed	182	46
mol_biol	181	56
pathol	181	55
society	181	24
exposure	180	35
altered	179	48
inflammatory	179	41
known	179	61
complex	178	52
suggesting	178	48
tgfbr2	178	8
translation	177	47
conditions	176	48
functions	175	58
acad	174	57
acad_sci	174	57
free	174	22
a549_cells	173	15
natl	173	56
day	172	30
indicated	172	44
diagnosis	171	43
region	170	50
measured	169	43
natl_acad	169	56
natl_acad_sci	169	56
recent	169	57
epithelial-mesenchymal	168	43
hmga2	168	16
relative	168	41
similar	168	62
hours	167	17
inhibitors	167	43
pandit	167	55
critical	166	55
direct	166	51
smad3	166	30
survival	166	47
determine	165	48
presence	165	44
proc	165	47
administration	163	37
migration	163	45
processes	163	58
science	163	49
rat	162	47
induction	161	48
play	161	47
reporter	161	30
culture	159	39
kaminski	159	53
respectively	159	52
thoracic	159	27
deposition	158	51
furthermore	158	53
methods	158	50
mir-375	158	7
various	158	52
kit	157	42
sequence	157	43
2001	156	48
cell_mol_biol	156	54
findings	156	52
recently	156	50
synthesis	156	47
100	155	50
activated	155	46
alveolar_epithelial_cells	155	38
mimic	155	19
respir_cell	155	54
respir_cell_mol	155	54
respir_cell_mol_biol	155	54
biological	154	52
examined	154	41
immune	153	31
reverse	152	40
confirmed	151	50
decrease	151	46
genomic	151	35
pathological	151	47
pulmonary_ﬁbrosis	151	8
ipf_lung	150	39
lines	150	46
bleomycin-induced_pulmonary	149	36
medicine	149	43
medium	149	34
expression_levels	148	35
hypoxia	148	12
immunol	148	32
lung_epithelial	148	30
mrnas	148	47
antibody	147	35
profiling	147	39
downregulation	146	47
mean	146	32
according	145	44
biopsies	145	23
cell_proliferation	145	43
fibrogenic	145	49
kinase	145	42
real-time_pcr	145	34
values	145	31
approach	144	51
epithelial_cell	144	48
min	144	29
sections	144	31
types	144	45
use	144	54
groups	143	47
incubated	143	32
transcriptional	143	41
bleomycin-induced_pulmonary_fibrosis	141	34
fibrosis_respir_crit	141	50
fibrosis_respir_crit_care	141	50
fibrosis_respir_crit_care_med	141	50
vector	141	30
exp	140	57
let-7	140	24
biomarkers	139	30
cardiac	139	30
fibrogenesis	139	36
profibrotic	139	39
regulating	139	46
show	139	44
therefore	139	48
blot	138	29
cell_biol	138	50
chem	138	54
functional	138	47
therapy	138	49
thoracic_society	138	22
2003	137	36
signalling	137	30
blood	136	47
dna_methylation	136	17
fibroblast_proliferation	136	32
mir-155	136	25
endothelial	135	31
saline	135	23
upregulation	135	39
previous	134	41
genetic	133	39
change	132	43
line	132	40
rats	132	26
test	132	47
identify	131	49
journal	131	21
kim	131	47
mediates	131	57
stress	131	36
independent	130	38
work	130	48
members	129	41
network	129	32
pulmonary_fibrosis_respir_crit	129	49
pulmonary_fibrosis_respir_crit_care	129	49
authors	128	49
consistent	128	42
http	128	40
idiopathic_pulmonary_fibrosis_respir	128	49
tgfb	128	12
western_blot	128	27
aberrant	127	49
assays	127	34
based	127	48
major	127	60
mir-154	127	14
utr	127	33
characterized	126	51
invest	126	50
thannickal	126	47
il-4	125	10
induces	125	46
online	125	31
positive	125	40
heart	124	38
increased_expression	124	44
mir-29b	124	12
repair	124	48
site	124	40
antibodies	123	35
china	123	19
ipf_lungs	123	26
murine	123	50
signaling_pathway	123	34
transcripts	123	39
biol_chem	122	49
2000	121	48
biochem	121	39
normalized	121	35
pbs	121	23
common	120	45
col1a1	119	23
rev	119	45
applied	118	36
induce	118	43
proc_natl	118	42
proc_natl_acad	118	42
proc_natl_acad_sci	118	42
remodeling	118	39
responses	118	41
available	117	40
epithelium	117	34
ng/ml	117	23
probes	117	31
smad7	117	26
increases	116	45
biology	115	41
differences	115	40
differential	115	37
lower	115	39
review	115	49
selman	115	44
leading	114	47
processing	114	38
regions	114	41
software	114	40
huang	113	46
idiopathic_pulmonary_fibrosis_respir_crit	113	48
signal	113	51
silencing	113	43
contribute	112	44
detected	112	47
emphysema	112	13
foci	112	31
lung_diseases	112	46
mature	112	38
milosevic	112	50
related	112	43
antisense	111	28
association	111	35
death	111	45
elevated	111	37
interestingly	111	40
mediated	111	44
obstructive	111	25
result	111	53
down-regulation	110	29
followed	110	49
given	110	34
higher	110	47
set	110	33
subjects	110	29
van	110	48
vascular	110	25
due	109	41
epithelial-mesenchymal_transition	109	34
fibrosis_ipf	109	51
inhibited	109	36
lung_injury	109	39
microrna_expression	109	42
wnt	109	27
fibrosis_mice	108	43
hybridization	108	26
identification	108	46
quantitative	108	36
smad	108	38
kidney	107	31
smokers	107	15
caused	106	36
clin_invest	106	47
correlated	106	40
genome	106	37
increasing	106	48
knockdown	106	26
moreover	106	37
phosphorylation	106	30
reduction	106	36
contributes	105	47
cycle	105	37
indicate	105	41
myofibroblast_differentiation	105	28
represent	105	45
target_genes	105	43
value	105	36
lee	104	47
pulmonary_disease	104	26
pulmonary_fibrosis_ipf	104	50
renal	104	30
risk	104	26
suppression	104	31
degradation	103	44
down-regulated	103	27
leads	103	43
loss	103	38
protein_expression	103	32
statistical	103	42
supplementary	103	9
circulating	102	31
igf-1	102	7
iii	102	41
interactions	102	45
isoform	102	8
lung_epithelial_cells	102	26
transforming_growth_factor	102	46
up-regulated	102	29
cell_lines	101	37
cells_transfected	101	23
chronic_obstructive	101	23
endogenous	101	44
marker	101	32
method	101	32
total_rna	101	38
environmental	100	23
idiopathic_pulmonary_ﬁbrosis	100	7
muscle_cells	100	17
protein_levels	100	34
tgfb1	100	9
accumulation	99	41
analyses	99	41
drug	99	34
lung_cell	99	43
contrast	98	41
e-cadherin	98	19
gapdh	98	25
implicated	98	41
mutations	98	29
press	98	11
profiles	98	37
rapidly	98	22
smad2	98	17
transcript	98	21
copyright	97	14
delivery	97	23
genomics	97	44
histone	97	17
idiopathic_pulmonary_fibrosis_ipf	97	50
obstructive_pulmonary	97	22
rapid	97	23
reports	97	29
smooth_muscle_cells	97	15
understanding	97	41
cells_treated	96	32
chronic_obstructive_pulmonary	96	22
chronic_obstructive_pulmonary_disease	96	22
cigarette	96	19
demonstrate	96	41
indicates	96	43
obstructive_pulmonary_disease	96	22
suggests	96	50
years	96	38
actin	95	43
articles	95	7
blm	95	11
cause	95	40
correlation	95	35
cystic	95	13
healthy	95	30
human_lung_fibroblasts	95	24
lung_tissues	95	31
showing	95	30
stimulation	95	35
aecs	94	9
components	94	44
formation	94	36
ipf_fibroblast	94	11
profile	94	38
receptors	94	34
required	94	44
targeted	94	39
virus	94	28
fold	93	26
genet	93	44
health	93	48
molecules	93	36
validated	93	29
wild-type	93	23
acute	92	40
additional	92	44
hepatic	92	17
infection	92	34
interaction	92	29
invasion	92	27
low	92	34
organ	92	31
pardo	92	44
cystic_fibrosis	91	11
highly	91	46
inhibit	91	40
likely	91	33
membrane	91	31
mir-200c	91	14
mrna_expression	91	25
report	91	42
severity	91	39
systems	91	38
latent	90	14
lead	90	40
suppresses	90	34
detection	89	37
exposed	89	30
fibrotic_lung	89	40
interstitial_lung	89	43
medical	89	36
modulation	89	32
considered	88	48
cytokines	88	23
department	88	42
fetal	88	31
origin	88	21
suggested	88	38
unknown	88	45
acad_sci_usa	87	33
compared_control	87	30
liang	87	32
pneumonia	87	30
purchased	87	30
regulators	87	39
sci_usa	87	33
sequences	87	42
sirna	87	14
suppressor	87	34
a-sma	86	12
animals	86	34
approaches	86	36
patients_idiopathic	86	30
single	86	40
smoke	86	18
wound	86	30
active	85	37
cell_mol_physiol	85	40
current	85	41
dysregulated	85	24
liver_fibrosis	85	23
lung_cell_mol	85	40
lung_cell_mol_physiol	85	40
mol_physiol	85	40
natl_acad_sci_usa	85	32
physiol_lung	85	40
physiol_lung_cell	85	40
physiol_lung_cell_mol	85	40
physiol_lung_cell_mol_physiol	85	40
situ	85	19
systemic	85	31
attenuated	84	33
causes	84	44
mouse_model	84	31
studied	84	41
array	83	30
bleomycin-treated	83	25
bronchial	83	19
concentration	83	27
ctgf	83	21
cytokine	83	33
essential	83	45
exp_med	83	53
fbs	83	26
form	83	42
information	83	35
nuclear	83	36
patient	83	33
patients_idiopathic_pulmonary	83	30
phase	83	27
presented	83	33
resulted	83	39
α-sma	83	8
cancers	82	30
compared_normal	82	22
distinct	82	40
green	82	40
il-13	82	12
limited	82	35
luciferase_reporter	82	27
oxygen	82	16
provide	82	36
assessed	81	37
attenuates	81	35
cancer_cells	81	34
cell_cycle	81	25
interstitial_pneumonia	81	28
king	81	41
life	81	38
red	81	29
support	81	37
global	80	28
introduction	80	48
invitrogen	80	28
mol_cell	80	43
noncoding	80	25
phenotypes	80	35
reaction	80	28
cushing	79	32
disease_progression	79	24
lung_fibroblast	79	29
manufacturer’s	79	26
microrna-21	79	27
mir	79	22
pulmonary_fibrosis_mice	79	41
taken	79	41
trichrome	79	22
2002	78	28
cancer_res	78	38
cell_types	78	27
finally	78	41
ipf_control	78	19
pattern	78	35
previously_described	78	31
relationship	78	35
seed	78	28
tgfβ	78	7
ability	77	37
acid	77	33
epithelial_mesenchymal	77	38
future	77	41
hospital	77	31
linked	77	30
networks	77	26
non-coding	77	37
patterns	77	34
references	77	68
see	77	24
weeks	77	21
cdna	76	30
example	76	41
inhibiting	76	37
lungs_mice	76	22
promote	76	39
stained	76	25
vimentin	76	16
0.01	75	20
agilent	75	16
ding	75	45
expressing	75	23
instructions	75	34
investigated	75	31
involvement	75	34
majority	75	37
performed_using	75	28
rate	75	28
tgf-beta	75	32
binding_sites	74	24
qrt-pcr	74	19
smoking	74	16
affect	73	31
brown	73	41
c57bl/6	73	19
data_suggest	73	25
features	73	40
properties	73	29
representative	73	25
represents	73	29
repression	73	30
significance	73	35
technologies	73	22
tissue_samples	73	24
washed	73	28
activities	72	22
bartel	72	33
center	72	33
chest	72	32
embo	72	22
mir-29_family	72	18
normal_lung	72	31
prediction	72	35
prognosis	72	32
resulting	72	36
situ_hybridization	72	16
and/or	71	32
body	71	35
comparison	71	35
conserved	71	36
evaluated	71	28
events	71	29
fibrosis_pathol	71	40
implications	71	37
jiang	71	37
mesenchymal_transition	71	29
national	71	38
particular	71	32
zhou	71	41
absence	70	32
added	70	30
bleomycin-induced_lung	70	27
developmental	70	27
established	70	34
feedback	70	23
hypertension	70	15
luciferase_activity	70	22
lung_development	70	23
lungs_patients	70	28
materials	70	36
mir-21_expression	70	21
part	70	38
reveals	70	39
transcription_factors	70	31
aging	69	15
capacity	69	31
cell_line	69	27
collected	69	25
context	69	27
derived	69	37
endothelial_cells	69	18
failure	69	34
fibronectin	69	26
humans	69	39
rev.	69	22
sample	69	30
times	69	29
applied_biosystems	68	27
biosystems	68	27
connective	68	35
fibrosis_respir_cell	68	38
fibrosis_respir_cell_mol	68	38
fibrosis_respir_cell_mol_biol	68	38
fvc	68	14
images	68	24
lin	68	34
metastasis	68	28
mortality	68	30
mrna_levels	68	23
oxidative	68	24
plays	68	36
prevents	68	27
protocol	68	28
ratio	68	24
signals	68	24
species	68	29
subsequent	68	31
sun	68	26
according_manufacturer’s	67	23
animal_models	67	23
connective_tissue	67	35
effective	67	32
indeed	67	33
individuals	67	25
muscle_actin	67	34
nat_rev	67	37
plasma	67	23
primer	67	29
significantly_increased	67	32
ther	67	38
therapies	67	28
up-regulation	67	23
validation	67	20
antifibrotic	66	22
cell_death	66	31
cigarette_smoke	66	15
downstream	66	36
experiments_performed	66	21
ipf_lung_tissue	66	19
loop	66	26
mediators	66	29
mg/kg	66	17
micrornas_mirnas	66	41
negatively	66	33
numbers	66	32
polymerase	66	26
primers	66	25
abnormal	65	30
adhesion	65	26
approved	65	41
approximately	65	32
emerging	65	34
enrichment	65	16
impact	65	30
media	65	16
nucleic	65	40
pulmonary_fibrosis_respir_cell	65	38
pulmonary_fibrosis_respir_cell_mol	65	38
severe	65	38
thorax	65	31
zeb1	65	15
breast	64	29
cases	64	27
discovery	64	36
eur	64	30
expression_profiles	64	28
interest	64	35
investigation	64	23
led	64	35
overnight	64	32
stability	64	28
strategies	64	28
trials	64	17
type_cells	64	11
.pone	63	8
1998	63	30
central	63	31
collagen_deposition	63	29
fibrosis_exp	63	47
figures	63	13
generation	63	23
gibson	63	39
immunohistochemistry	63	23
int	63	36
intratracheal	63	24
proc.	63	14
t-test	63	22
targetscan	63	27
volume	63	20
xiao	63	33
0.1	62	19
acids	62	38
bone	62	23
colleagues	62	17
content	62	25
currently	62	32
difference	62	27
expression_profiling	62	26
include	62	33
individual	62	24
located	62	30
play_role	62	31
role_mirnas	62	26
solution	62	24
specimens	62	21
stellate	62	14
taqman	62	22
translational	62	31
alternative	61	18
bind	61	30
blue	61	26
design	61	26
dysregulation	61	35
enhances	61	34
excessive	61	37
family_members	61	28
fibrosis_exp_med	61	47
importantly	61	22
patients_idiopathic_pulmonary_fibrosis	61	27
pcr.	61	22
received	61	40
responsible	61	33
scrambled	61	16
.org	60	21
allergic	60	13
anti-fibrotic	60	16
area	60	27
carcinoma	60	27
cell_lung	60	24
collagens	60	20
disorders	60	31
histological	60	27
initial	60	25
mice_treated	60	21
myocardial	60	26
pro-fibrotic	60	20
sense	60	10
surfactant	60	16
tumor_suppressor	60	26
underlying	60	29
0.001	59	16
able	59	30
activation_pulmonary	59	47
blot_analysis	59	20
chain	59	22
diminished	59	28
dmem	59	15
indicating	59	31
isolation	59	27
modifications	59	21
mouse_lung	59	27
organs	59	27
peripheral	59	24
point	59	28
proc_natl_acad_sci_usa	59	25
quantified	59	18
relevant	59	28
th2	59	13
additionally	58	24
c57bl/6_mice	58	15
diagnostic	58	26
drugs	58	23
enriched	58	21
healing	58	20
inhibitory	58	31
mir-200_family	58	14
observations	58	31
secretion	58	26
seeded	58	19
selected	58	31
stem	58	25
suppressed	58	24
age	57	28
cancer_cell	57	30
damage	57	27
eur_respir	57	29
greater	57	25
mediator	57	29
mir-29a	57	14
modulates	57	23
supported	57	41
thorac	57	33
transition_emt	57	34
view	57	23
vs.	57	11
zhao	57	34
alterations	56	29
blotting	56	17
corresponding	56	24
defined	56	30
emt.	56	19
expression_ipf	56	23
fibroblasts_lung	56	46
included	56	25
macrophage	56	16
main	56	37
negative_control	56	22
pathology	56	32
post-transcriptional	56	30
pulmonary_fibrosis_pathol	56	37
putative	56	25
sigma	56	19
significantly_decreased	56	28
tgf-b_signaling	56	10
western_blot_analysis	56	19
white	56	33
activation_pulmonary_fibroblasts	55	45
alveolar_type	55	9
buffer	55	25
database	55	22
discussion	55	49
integrin	55	28
mir-126	55	13
mirs	55	10
oxidative_stress	55	21
potentially	55	33
promoting	55	27
raghu	55	26
adult	54	26
areas	54	26
blocking	54	29
chromosome	54	14
crosstalk	54	14
dis	54	32
dynamic	54	16
expression_lung	54	27
expression_mirnas	54	28
fibroblasts_transfected	54	12
forward	54	19
hydroxyproline	54	9
instillation	54	15
mir-15b	54	7
pathogenic	54	23
pdgf	54	11
protein-coding	54	8
qpcr	54	16
santa	54	25
similarly	54	27
soc	54	29
specifically	54	30
abraham	53	28
affected	53	28
biogenesis	53	25
candidate	53	14
chromatin	53	19
cohort	53	14
cpg	53	14
finding	53	28
interstitial_lung_disease	53	33
laboratory	53	32
shows	53	28
transcribed	53	30
trichrome_staining	53	18
xie	53	30
200	52	26
action	52	25
breast_cancer	52	24
cell_lung_cancer	52	20
curr	52	33
fibroblastic	52	20
genes_associated	52	35
harvested	52	24
hypoxic	52	7
list	52	21
manufacturer’s_instructions	52	23
mrna_protein	52	24
negative_regulator	52	27
nsclc	52	7
peripheral_blood	52	19
phenotypic	52	23
scale	52	20
sclerosis	52	21
stable	52	24
thereby	52	29
turn	52	26
viral	52	31
vitro_vivo	52	30
allergy	51	16
bioinformatics	51	20
conducted	51	27
decreases	51	28
determined_real-time	51	10
developed	51	30
elements	51	28
epithelial_mesenchymal_transition	51	27
expression_mir-29	51	13
fibrogenic_activation	51	44
fibrotic_diseases	51	23
fold_change	51	17
generated	51	27
materials_methods	51	32
mouse_lungs	51	20
student’s	51	18
supplemented	51	24
therapeutics	51	22
transfected_control	51	12
biopsy	50	21
briefly	50	25
dependent	50	32
engl	50	28
engl_med	50	28
experimental_pulmonary	50	14
expressed_mirnas	50	19
focused	50	29
injection	50	21
investigate	50	31
ipf)	50	30
lentiviral	50	12
microarrays	50	16
modified	50	28
notch	50	9
numerous	50	27
plasmid	50	18
prevalence	50	20
proposed	50	25
pulmonary_hypertension	50	10
real-time_pcr.	50	19
reduced_expression	50	26
scientific	50	27
seen	50	25
stages	50	22
statistical_analysis	50	35
status	50	23
tgf	50	15
transl	50	36
trial	50	13
0.5	49	17
abstract	49	46
administered	49	17
alveolar_epithelial_cell	49	29
alveolar_type_cells	49	7
anova	49	20
cell_signaling	49	23
class	49	32
confirm	49	23
deletion	49	25
experimental_pulmonary_fibrosis	49	13
expression_mir-21	49	19
fibrogenic_activation_pulmonary	49	44
fibrogenic_activation_pulmonary_fibroblasts	49	44
genome-wide	49	21
importance	49	33
imr-90	49	8
insulin-like	49	14
insulin-like_growth	49	14
manner	49	26
masson’s	49	16
means	49	23
membranes	49	19
nucleic_acids	49	34
nucleotides	49	30
p53	49	18
physiological	49	29
plates	49	26
secondary	49	27
smad4	49	15
treatments	49	26
untreated	49	15
variety	49	32
wound_healing	49	20
according_manufacturer’s_instructions	48	20
beta	48	21
bleomycin_induced	48	21
calculated	48	23
concentrations	48	26
decreased_expression	48	27
diseases_including	48	34
distribution	48	22
embryonic	48	22
end	48	26
exiqon	48	13
expected	48	26
mesenchymal_markers	48	16
mol_cell_biol	48	32
over-expression	48	15
polymorphisms	48	9
relatively	48	26
signaling_pathways	48	32
strong	48	32
structure	48	23
act	47	30
biophys	47	25
chain_reaction	47	15
combined	47	33
contribution	47	26
corcoran	47	44
doses	47	11
eickelberg	47	25
express	47	26
fact	47	31
faseb	47	35
fetal_lung	47	15
fluorescence	47	15
hepatic_stellate	47	12
human_ipf	47	23
ild	47	7
made	47	27
mammalian	47	28
masson’s_trichrome	47	16
mir-21_mediates	47	47
molecular_mechanisms	47	29
mutant	47	18
noncoding_rnas	47	17
order	47	22
proc._natl	47	13
proc._natl_acad	47	13
proc._natl_acad_sci	47	13
rabbit	47	20
reagent	47	25
resistance	47	26
results_suggest	47	22
rna_isolated	47	23
roche	47	19
slides	47	17
source	47	25
state	47	30
strand	47	13
supplemental	47	7
transduction	47	25
two-tailed	47	9
wnt_signaling	47	15
yousef	47	44
1.5	46	19
1996	46	20
activation_pulmonary_fibroblasts_lung	46	45
activation_pulmonary_fibroblasts_lung_fibrosis	46	45
bleomycin-induced_lung_fibrosis	46	22
complementary	46	29
contains	46	24
copd.	46	11
days_bleomycin	46	10
dicer	46	17
differential_expression	46	24
epigenetic_regulation	46	19
familial	46	12
fibroblasts_lung_fibrosis	46	45
fibrotic_lung_disease	46	30
friggeri	46	45
friggeri_yang	46	45
martinez	46	30
mediates_fibrogenic	46	44
metabolism	46	18
non-small	46	20
non-small_cell	46	20
non-small_cell_lung	46	20
pharmacol	46	26
prepared	46	21
probe	46	14
processed	46	28
pulmonary_fibroblasts_lung	46	45
pulmonary_fibroblasts_lung_fibrosis	46	45
qiagen	46	23
range	46	25
reticulum	46	13
school	46	26
stage	46	21
standard	46	25
summary	46	34
wynn	46	19
affects	45	27
bleomycin-treated_mice	45	18
bleomycin_treatment	45	13
cells_cultured	45	20
cftr	45	8
challenge	45	19
comparisons	45	21
contractile	45	15
control_group	45	17
crucial	45	28
designed	45	27
dose	45	19
exhibited	45	24
expression_profile	45	21
factor-beta	45	25
fibrogenic_activation_pulmonary_fibroblasts_lung	45	44
growing	45	27
growth_factor-beta	45	25
independent_experiments	45	12
influence	45	23
inhibition_role	45	45
institute	45	30
international	45	19
liu_friggeri	45	44
liu_friggeri_yang	45	44
mediates_fibrogenic_activation	45	44
mesenchymal_cells	45	22
mir-146a	45	11
mir-31	45	11
mutation	45	18
note	45	24
particularly	45	27
patients_ipf.	45	17
program	45	25
quantification	45	15
recent_studies	45	25
remains	45	32
role_let-7d	45	44
significant_increase	45	17
transformation	45	23
weight	45	17
cell_differentiation	44	26
col3a1	44	10
enhance	44	23
extracted	44	26
fibrotic_lungs	44	23
focus	44	26
grant	44	27
immunofluorescence	44	15
inhibition_role_let-7d	44	44
inhibition_role_let-7d_idiopathic	44	44
inhibition_role_let-7d_idiopathic_pulmonary	44	44
let-7d_idiopathic	44	44
let-7d_idiopathic_pulmonary	44	44
mediates_fibrogenic_activation_pulmonary	44	44
mediates_fibrogenic_activation_pulmonary_fibroblasts	44	44
mir-21_mediates_fibrogenic	44	44
mir-21_mediates_fibrogenic_activation	44	44
mir-21_mediates_fibrogenic_activation_pulmonary	44	44
polymorphism	44	12
precursor	44	28
release	44	30
removed	44	22
role_let-7d_idiopathic	44	44
role_let-7d_idiopathic_pulmonary	44	44
statistically	44	26
supporting	44	23
temperature	44	16
therapeutic_targets	44	28
thought	44	24
western_blotting	44	15
advanced	43	26
angiotensin	43	12
biological_processes	43	26
collard	43	27
corcoran_yousef	43	43
degree	43	27
demonstrating	43	25
hypothesis	43	25
junction	43	11
knowledge	43	28
map	43	24
med_2008	43	23
mir-200b	43	9
mrc-5	43	8
phan	43	22
points	43	19
proc_thorac	43	29
protein_level	43	20
qian	43	34
statement	43	29
susceptibility	43	14
technology	43	20
tested	43	22
transcription_factor	43	26
tumors	43	22
address	42	30
angiogenesis	42	21
ann	42	25
borok	42	23
circ	42	23
clinical_trials	42	13
combination	42	27
contractility	42	15
depletion	42	7
examination	42	20
fibroblast_activation	42	25
fibroblastic_foci	42	15
fibroblasts_cultured	42	13
fibroblasts_lung_fibrosis_exp	42	42
fibroblasts_lung_fibrosis_exp_med	42	42
fibrosis_ipf)	42	26
fibrosis_model	42	21
fibrosis_plos	42	31
idiopathic_pulmonary_fibrosis_ipf)	42	26
insights	42	25
intratracheally	42	16
japan	42	15
lung_fibrosis_exp	42	42
lung_fibrosis_exp_med	42	42
maintained	42	25
med_2009	42	22
micrornas_idiopathic	42	30
micrornas_idiopathic_pulmonary	42	30
non-coding_rnas	42	28
others	42	23
poor	42	31
prior	42	21
promega	42	19
promising	42	23
pulmonary_fibroblasts_lung_fibrosis_exp	42	42
pulmonary_fibrosis_ipf)	42	26
recruitment	42	25
sanders	42	26
sequencing	42	16
smad2/3	42	10
stimulated	42	16
student’s_t-test	42	12
target_mrnas	42	28
tissue_fibrosis	42	21
transfection_cells	42	15
transfer	42	23
transforming_growth_factor-beta	42	24
treating	42	23
bars	41	13
cardiovascular	41	23
coding	41	15
collagen_expression	41	15
collection	41	26
control_ipf	41	8
cruz	41	18
diabetes	41	22
exposures	41	7
extraction	41	21
feature	41	27
forms	41	20
mir-30	41	15
mj,	41	27
modulate	41	22
normal_human	41	22
pathogenesis_ipf	41	24
pathogenesis_lung	41	23
polymerase_chain	41	12
produce	41	25
proliferative	41	20
recombinant	41	20
renilla	41	17
respiratory_diseases	41	7
rooij	41	18
santa_cruz	41	18
sem	41	9
significantly_reduced	41	22
subsequently	41	22
supplement	41	8
tgf-β_signaling	41	10
transplantation	41	21
unique	41	28
willis	41	26
zeb2	41	12
zhu	41	28
34	40	40
activates	40	22
caveolin-1	40	18
cell_culture	40	28
chang	40	28
cloned	40	16
construct	40	20
control_samples	40	12
differentially_expressed_mirnas	40	15
dishes	40	10
effector	40	22
epithelial–mesenchymal	40	12
etiology	40	31
examine	40	24
experimental_lung	40	15
fibrosis_clin	40	27
guo	40	28
inc.	40	24
innate	40	15
intracellular	40	25
isoforms	40	8
konishi	40	32
lps	40	8
lung_function	40	20
management	40	26
master	40	25
metalloproteinases	40	21
micrornas_idiopathic_pulmonary_fibrosis	40	29
non-small_cell_lung_cancer	40	17
normal_lungs	40	20
oncol	40	25
pandit_corcoran	40	40
pandit_corcoran_yousef	40	40
pathogenesis_pulmonary	40	24
polymerase_chain_reaction	40	11
potential_role	40	31
primary_lung	40	18
produced	40	27
promoted	40	25
silica	40	7
slow	40	10
specificity	40	25
subjected	40	17
top	40	14
akt	39	12
arrays	39	19
bmc	39	28
cardiac_fibrosis	39	16
case	39	24
core	39	21
course	39	24
cytoplasm	39	27
elegans	39	19
enhanced_expression	39	13
epithelial-to-mesenchymal	39	20
experiment	39	23
expression_increased	39	23
feedback_loop	39	17
healthy_controls	39	9
incidence	39	20
incubation	39	20
lethal	39	26
lung_biopsies	39	9
markedly	39	23
mice_experimental	39	9
mmps	39	10
overexpressed	39	26
phosphatase	39	19
predicted_target	39	19
primarily	39	25
primary_human	39	16
profibrogenic	39	11
provides	39	26
richards	39	23
room	39	18
sciences	39	24
signature	39	19
thum	39	19
transgenic	39	21
usual	39	21
version	39	24
acids_res	38	26
banerjee	38	26
col1a2	38	11
committee	38	30
control_lung	38	15
described_previously	38	17
dev	38	20
developing	38	19
environment	38	23
factor-beta1	38	23
fibroblasts_myofibroblasts	38	21
flaherty	38	21
growth_factor-beta1	38	23
heat	38	14
il-6	38	11
lack	38	22
let-7d_idiopathic_pulmonary_fibrosis	38	38
light	38	26
loading	38	13
lung_samples	38	18
mir-17	38	13
mouse_models	38	18
noble	38	24
pai-1	38	10
panels	38	9
percentage	38	22
pittsburgh	38	12
population	38	20
pottier	38	22
proliferation_migration	38	20
risc	38	11
role_let-7d_idiopathic_pulmonary_fibrosis	38	38
shared	38	11
target_gene	38	20
unclear	38	24
biol_2008	37	25
bleomycin_administration	37	13
blocked	37	23
blots	37	13
bronchial_epithelial	37	16
carried	37	20
changed	37	22
cheng	37	27
collagen_content	37	12
contraction	37	14
critical_care	37	18
ecm_proteins	37	16
epithelial-to-mesenchymal_transition	37	19
european	37	19
expression_human	37	22
foster	37	24
gross	37	26
growth_factors	37	22
homeostasis	37	23
immune_response	37	15
initiation	37	26
involves	37	26
kumar	37	18
link	37	23
marked	37	22
mir-21_mir-155	37	12
mir-29c	37	11
molecule	37	25
moore	37	23
mutated	37	15
nucleic_acids_res	37	25
overlap	37	14
pharmacology	37	10
plated	37	18
populations	37	17
potential_therapeutic	37	26
preventing	37	25
pulmonary_fibrosis_plos	37	28
reduces	37	18
regulates_expression	37	19
reporter_assay	37	14
reviewed	37	20
role_mir-29	37	16
sd.	37	16
senescence	37	12
shown_fig	37	11
states	37	21
systemic_sclerosis	37	15
tissue_growth	37	16
transforming_growth_factor-beta1	37	23
vectors	37	18
williams	37	19
1999	36	16
activate	36	25
agents	36	17
airway_epithelial	36	17
airways	36	17
associated_pulmonary	36	32
cell_type	36	19
cells_figure	36	13
contain	36	23
downloaded	36	10
dp.	36	21
expression_changes	36	26
general	36	25
hence	36	16
hinz	36	17
hum	36	18
idiopathic_pulmonary_fibrosis_plos	36	27
image	36	19
immunohistochemical	36	18
insulin-like_growth_factor	36	12
jr.	36	20
lesions	36	14
let-7d_idiopathic_pulmonary_fibrosis_respir	36	36
localized	36	18
lung_tissue_samples	36	15
maintain	36	16
med_2010	36	15
modulating	36	25
occurs	36	26
opin	36	27
pan	36	22
pathogenesis_pulmonary_fibrosis	36	20
physiology	36	13
platelet-derived	36	15
possibility	36	20
prevent	36	25
reduce	36	22
relative_expression	36	17
role_micrornas	36	21
singh	36	29
sporadic	36	11
statistically_significant	36	24
stellate_cells	36	12
surgical	36	21
target_mrna	36	20
thy-1	36	10
tissue_growth_factor	36	16
tool	36	20
transferred	36	23
twice	36	18
understand	36	21
usual_interstitial	36	20
0.0001	35	7
accepted	35	30
animal_model	35	20
august	35	10
cardenas	35	20
cells_incubated	35	17
characteristics	35	23
commun	35	22
con	35	9
connective_tissue_growth	35	16
connective_tissue_growth_factor	35	16
dataset	35	13
expression_data	35	13
fibroblasts_ipf	35	11
flow	35	13
forced	35	21
friggeri_yang_milosevic	35	35
full	35	17
hepatitis	35	17
inducing	35	22
injected	35	13
lentivirus	35	9
lino	35	21
lipofectamine	35	20
lung_fibroblasts_transfected	35	7
lungs_ipf	35	18
median	35	21
mesenchymal_cell	35	15
microscope	35	20
model_lung	35	21
normalization	35	17
nucleus	35	26
oncogene	35	20
pathologic	35	23
plate	35	21
platelet-derived_growth	35	15
predict	35	21
previous_studies	35	20
primary_lung_fibroblasts	35	17
pten	35	21
respiratory_society	35	16
sigma-aldrich	35	15
signatures	35	19
strongly	35	22
subset	35	17
sybr	35	24
toll-like	35	13
transcriptome	35	13
treated_ng/ml	35	10
tumour	35	18
upstream	35	19
yang_milosevic	35	35
1997	34	21
3rd	34	17
activator	34	17
altered_expression	34	18
annu	34	22
antagomir	34	10
average	34	17
axis	34	15
bartel_dp.	34	20
biochem_biophys	34	21
circ_res	34	20
collagen_matrix	34	8
comprehensive	34	21
conclusion	34	26
constructs	34	14
data_expressed	34	9
detailed	34	16
disorder	34	19
experimental_lung_fibrosis	34	13
explore	34	21
extent	34	21
fluid	34	18
focal	34	17
friggeri_yang_milosevic_ding	34	34
fully	34	26
guidelines	34	26
human_fibroblasts	34	15
improved	34	21
institutional	34	22
internal	34	16
kuang	34	31
labeled	34	15
lino_cardenas	34	20
liu_friggeri_yang_milosevic	34	34
major_regulator	34	33
mature_mirna	34	19
milosevic_ding	34	34
mir-17-92	34	13
modification	34	18
mol_med	34	18
monoclonal	34	14
monocytes	34	7
nat_med	34	22
natural	34	21
november	34	8
nucleotide	34	23
occur	34	19
overall	34	23
overexpressing	34	18
parenchyma	34	20
potent	34	25
renilla_luciferase	34	15
room_temperature	34	14
shown_figure	34	10
side	34	17
stimuli	34	19
studies_demonstrated	34	24
transmembrane	34	15
tyrosine	34	11
tzouvelekis	34	34
variance	34	21
vegf	34	16
vehicle	34	11
yang_milosevic_ding	34	34
106	33	22
abcam	33	14
adenocarcinoma	33	17
assess	33	21
biomarker	33	15
biosciences	33	14
bleomycin_treated	33	10
chung	33	22
clinically	33	19
control_mice	33	10
corcoran_yousef_yarlagadda	33	33
corcoran_yousef_yarlagadda_tzouvelekis	33	33
decline	33	14
detect	33	22
develop	33	22
development_disease	33	28
dr.	33	22
dysfunction	33	20
enzymes	33	15
exacerbation	33	13
explored	33	21
genes_involved	33	21
human_fetal	33	12
infections	33	17
keratinocyte	33	24
keywords	33	33
liu_friggeri_yang_milosevic_ding	33	33
mainly	33	25
member	33	20
microarray_analysis	33	18
neutrophils	33	10
olson	33	19
overlapping	33	16
p<0.05	33	7
pandit_milosevic	33	27
panel	33	17
prognostic	33	17
proinflammatory	33	13
proliferation_differentiation	33	17
published_online	33	7
revised	33	16
rt-pcr	33	14
significant_decrease	33	13
soc.	33	15
strategy	33	27
suppress	33	16
sybr_green	33	23
tgf-β1-induced	33	10
tissue_injury	33	25
transl_res	33	28
triplicate	33	15
uip	33	11
understood	33	26
yarlagadda	33	33
yarlagadda_tzouvelekis	33	33
yousef_yarlagadda	33	33
yousef_yarlagadda_tzouvelekis	33	33
zeb1_zeb2	33	9
appears	32	20
associated_pulmonary_fibrosis	32	28
autophagy	32	9
bleomycininduced	32	19
block	32	20
bronchial_epithelial_cells	32	15
chamber	32	11
complete	32	20
complexes	32	15
consortium	32	16
contributed	32	24
cushing_2011	32	8
data_shown	32	17
development_pulmonary	32	19
divided	32	23
domain	32	17
emt_lung	32	11
exacerbations	32	15
experimentally	32	14
explain	32	18
expression_level	32	13
final	32	19
fixed	32	19
gao	32	20
gels	32	13
gene_expression_profiling	32	12
genes_associated_pulmonary	32	31
germany	32	20
identifies	32	22
idiopathic_interstitial	32	15
immunity	32	11
intensity	32	15
ipf_chronic	32	24
localization	32	17
lung_sections	32	13
medical_university	32	7
mice_compared	32	10
mir-133	32	10
mir-200b_mir-200c	32	7
mirna_microarray	32	11
mirnas_ipf	32	15
nho	32	9
observation	32	18
pairing	32	20
plasticity	32	12
predicted_targets	32	15
proc_thorac_soc	32	22
pulmonary_fibrosis_clin	32	23
relevance	32	24
res_2009	32	14
role_pathogenesis	32	21
sarcoidosis	32	7
serum-free	32	10
song	32	20
sputum	32	11
starved	32	12
stem_cells	32	15
study_found	32	16
surfactant_protein	32	11
synthesized	32	17
thorac_soc	32	22
toews	32	22
transduced	32	7
van_rooij	32	18
αsma	32	7
105	31	20
207	31	28
airway_inflammation	31	15
alteration	31	15
arterial	31	9
background	31	18
baseline	31	13
binding_site	31	17
binds	31	21
biochem_biophys_res	31	20
biochem_biophys_res_commun	31	20
[truncated: 5,984 more rows]

## Sheet: S4
# Id	Term	Type	Preferred_term
HGNC31499	MIR1-1	MICRORNA	MIR1-1
HGNC16159	MIR1-1HG	MICRORNA	MIR1-1HG
HGNC31500	MIR1-2	MICRORNA	MIR1-2
HGNC31638	MIR7-1	MICRORNA	MIR7-1
HGNC31639	MIR7-2	MICRORNA	MIR7-2
HGNC31640	MIR7-3	MICRORNA	MIR7-3
HGNC30049	MIR7-3HG	MICRORNA	MIR7-3HG
HGNC31641	MIR9-1	MICRORNA	MIR9-1
HGNC31642	MIR9-2	MICRORNA	MIR9-2
HGNC31646	MIR9-3	MICRORNA	MIR9-3
HGNC31497	MIR10A	MICRORNA	MIR10A
HGNC31498	MIR10B	MICRORNA	MIR10B
HGNC31543	MIR15A	MICRORNA	MIR15A
HGNC31544	MIR15B	MICRORNA	MIR15B
HGNC31545	MIR16-1	MICRORNA	MIR16-1
HGNC31546	MIR16-2	MICRORNA	MIR16-2
HGNC31547	MIR17	MICRORNA	MIR17
HGNC23564	MIR17HG	MICRORNA	MIR17HG
HGNC31548	MIR18A	MICRORNA	MIR18A
HGNC32025	MIR18B	MICRORNA	MIR18B
HGNC31574	MIR19A	MICRORNA	MIR19A
HGNC31575	MIR19B1	MICRORNA	MIR19B1
HGNC31576	MIR19B2	MICRORNA	MIR19B2
HGNC31577	MIR20A	MICRORNA	MIR20A
HGNC32024	MIR20B	MICRORNA	MIR20B
HGNC31586	MIR21	MICRORNA	MIR21
HGNC31599	MIR22	MICRORNA	MIR22
HGNC28219	MIR22HG	MICRORNA	MIR22HG
HGNC31605	MIR23A	MICRORNA	MIR23A
HGNC31606	MIR23B	MICRORNA	MIR23B
HGNC38913	MIR23C	MICRORNA	MIR23C
HGNC31607	MIR24-1	MICRORNA	MIR24-1
HGNC31608	MIR24-2	MICRORNA	MIR24-2
HGNC31609	MIR25	MICRORNA	MIR25
HGNC31610	MIR26A1	MICRORNA	MIR26A1
HGNC31611	MIR26A2	MICRORNA	MIR26A2
HGNC31612	MIR26B	MICRORNA	MIR26B
HGNC31613	MIR27A	MICRORNA	MIR27A
HGNC31614	MIR27B	MICRORNA	MIR27B
HGNC31615	MIR28	MICRORNA	MIR28
HGNC31616	MIR29A	MICRORNA	MIR29A
HGNC31619	MIR29B1	MICRORNA	MIR29B1
HGNC31620	MIR29B2	MICRORNA	MIR29B2
HGNC31621	MIR29C	MICRORNA	MIR29C
HGNC31624	MIR30A	MICRORNA	MIR30A
HGNC31625	MIR30B	MICRORNA	MIR30B
HGNC31626	MIR30C1	MICRORNA	MIR30C1
HGNC31627	MIR30C2	MICRORNA	MIR30C2
HGNC31628	MIR30D	MICRORNA	MIR30D
HGNC31629	MIR30E	MICRORNA	MIR30E
HGNC31630	MIR31	MICRORNA	MIR31
HGNC37187	MIR31HG	MICRORNA	MIR31HG
HGNC31631	MIR32	MICRORNA	MIR32
HGNC31634	MIR33A	MICRORNA	MIR33A
HGNC32791	MIR33B	MICRORNA	MIR33B
HGNC31635	MIR34A	MICRORNA	MIR34A
HGNC31636	MIR34B	MICRORNA	MIR34B
HGNC31637	MIR34C	MICRORNA	MIR34C
HGNC31643	MIR92A1	MICRORNA	MIR92A1
HGNC31644	MIR92A2	MICRORNA	MIR92A2
HGNC32920	MIR92B	MICRORNA	MIR92B
HGNC31645	MIR93	MICRORNA	MIR93
HGNC31647	MIR95	MICRORNA	MIR95
HGNC31648	MIR96	MICRORNA	MIR96
HGNC31649	MIR98	MICRORNA	MIR98
HGNC31650	MIR99A	MICRORNA	MIR99A
HGNC1274	MIR99AHG	MICRORNA	MIR99AHG
HGNC31651	MIR99B	MICRORNA	MIR99B
HGNC31487	MIR100	MICRORNA	MIR100
HGNC39522	MIR100HG	MICRORNA	MIR100HG
HGNC31488	MIR101-1	MICRORNA	MIR101-1
HGNC31489	MIR101-2	MICRORNA	MIR101-2
HGNC31490	MIR103A1	MICRORNA	MIR103A1
HGNC31491	MIR103A2	MICRORNA	MIR103A2
HGNC35384	MIR103B1	MICRORNA	MIR103B1
HGNC35385	MIR103B2	MICRORNA	MIR103B2
HGNC31492	MIR105-1	MICRORNA	MIR105-1
HGNC31493	MIR105-2	MICRORNA	MIR105-2
HGNC31494	MIR106A	MICRORNA	MIR106A
HGNC31495	MIR106B	MICRORNA	MIR106B
HGNC31496	MIR107	MICRORNA	MIR107
HGNC31501	MIR122	MICRORNA	MIR122
HGNC31502	MIR124-1	MICRORNA	MIR124-1
HGNC31503	MIR124-2	MICRORNA	MIR124-2
HGNC48723	MIR124-2HG	MICRORNA	MIR124-2HG
HGNC31504	MIR124-3	MICRORNA	MIR124-3
HGNC31505	MIR125A	MICRORNA	MIR125A
HGNC31506	MIR125B1	MICRORNA	MIR125B1
HGNC31507	MIR125B2	MICRORNA	MIR125B2
HGNC31508	MIR126	MICRORNA	MIR126
HGNC31509	MIR127	MICRORNA	MIR127
HGNC31510	MIR128-1	MICRORNA	MIR128-1
HGNC31511	MIR128-2	MICRORNA	MIR128-2
HGNC31512	MIR129-1	MICRORNA	MIR129-1
HGNC31513	MIR129-2	MICRORNA	MIR129-2
HGNC31514	MIR130A	MICRORNA	MIR130A
HGNC31515	MIR130B	MICRORNA	MIR130B
HGNC31516	MIR132	MICRORNA	MIR132
HGNC31517	MIR133A1	MICRORNA	MIR133A1
HGNC49594	MIR133A1HG	MICRORNA	MIR133A1HG
HGNC31518	MIR133A2	MICRORNA	MIR133A2
HGNC31759	MIR133B	MICRORNA	MIR133B
HGNC31519	MIR134	MICRORNA	MIR134
HGNC31520	MIR135A1	MICRORNA	MIR135A1
HGNC31521	MIR135A2	MICRORNA	MIR135A2
HGNC31760	MIR135B	MICRORNA	MIR135B
HGNC31522	MIR136	MICRORNA	MIR136
HGNC31523	MIR137	MICRORNA	MIR137
HGNC42871	MIR137HG	MICRORNA	MIR137HG
HGNC31524	MIR138-1	MICRORNA	MIR138-1
HGNC31525	MIR138-2	MICRORNA	MIR138-2
HGNC31526	MIR139	MICRORNA	MIR139
HGNC31527	MIR140	MICRORNA	MIR140
HGNC31528	MIR141	MICRORNA	MIR141
HGNC31529	MIR142	MICRORNA	MIR142
HGNC31530	MIR143	MICRORNA	MIR143
HGNC42872	MIR143HG	MICRORNA	MIR143HG
HGNC31531	MIR144	MICRORNA	MIR144
HGNC31532	MIR145	MICRORNA	MIR145
HGNC31533	MIR146A	MICRORNA	MIR146A
HGNC32079	MIR146B	MICRORNA	MIR146B
HGNC31534	MIR147A	MICRORNA	MIR147A
HGNC33655	MIR147B	MICRORNA	MIR147B
HGNC31535	MIR148A	MICRORNA	MIR148A
HGNC31761	MIR148B	MICRORNA	MIR148B
HGNC31536	MIR149	MICRORNA	MIR149
HGNC31537	MIR150	MICRORNA	MIR150
HGNC31762	MIR151A	MICRORNA	MIR151A
HGNC41588	MIR151B	MICRORNA	MIR151B
HGNC31538	MIR152	MICRORNA	MIR152
HGNC31539	MIR153-1	MICRORNA	MIR153-1
HGNC31540	MIR153-2	MICRORNA	MIR153-2
HGNC31541	MIR154	MICRORNA	MIR154
HGNC31542	MIR155	MICRORNA	MIR155
HGNC35460	MIR155HG	MICRORNA	MIR155HG
HGNC31590	MIR181A1	MICRORNA	MIR181A1
HGNC48659	MIR181A1HG	MICRORNA	MIR181A1HG
HGNC31549	MIR181A2	MICRORNA	MIR181A2
HGNC37188	MIR181A2HG	MICRORNA	MIR181A2HG
HGNC31550	MIR181B1	MICRORNA	MIR181B1
HGNC31551	MIR181B2	MICRORNA	MIR181B2
HGNC31552	MIR181C	MICRORNA	MIR181C
HGNC32089	MIR181D	MICRORNA	MIR181D
HGNC31553	MIR182	MICRORNA	MIR182
HGNC31554	MIR183	MICRORNA	MIR183
HGNC31555	MIR184	MICRORNA	MIR184
HGNC31556	MIR185	MICRORNA	MIR185
HGNC31557	MIR186	MICRORNA	MIR186
HGNC31558	MIR187	MICRORNA	MIR187
HGNC31559	MIR188	MICRORNA	MIR188
HGNC31560	MIR190A	MICRORNA	MIR190A
HGNC33656	MIR190B	MICRORNA	MIR190B
HGNC31561	MIR191	MICRORNA	MIR191
HGNC31562	MIR192	MICRORNA	MIR192
HGNC31563	MIR193A	MICRORNA	MIR193A
HGNC32087	MIR193B	MICRORNA	MIR193B
HGNC31564	MIR194-1	MICRORNA	MIR194-1
HGNC31565	MIR194-2	MICRORNA	MIR194-2
HGNC31566	MIR195	MICRORNA	MIR195
HGNC31567	MIR196A1	MICRORNA	MIR196A1
HGNC31568	MIR196A2	MICRORNA	MIR196A2
HGNC31790	MIR196B	MICRORNA	MIR196B
HGNC31569	MIR197	MICRORNA	MIR197
HGNC31570	MIR198	MICRORNA	MIR198
HGNC31571	MIR199A1	MICRORNA	MIR199A1
HGNC31572	MIR199A2	MICRORNA	MIR199A2
HGNC31573	MIR199B	MICRORNA	MIR199B
HGNC31578	MIR200A	MICRORNA	MIR200A
HGNC31579	MIR200B	MICRORNA	MIR200B
HGNC31580	MIR200C	MICRORNA	MIR200C
HGNC32080	MIR202	MICRORNA	MIR202
HGNC49402	MIR202HG	MICRORNA	MIR202HG
HGNC31581	MIR203A	MICRORNA	MIR203A
HGNC41811	MIR203B	MICRORNA	MIR203B
HGNC31582	MIR204	MICRORNA	MIR204
HGNC31583	MIR205	MICRORNA	MIR205
HGNC43562	MIR205HG	MICRORNA	MIR205HG
HGNC31584	MIR206	MICRORNA	MIR206
HGNC31585	MIR208A	MICRORNA	MIR208A
HGNC33669	MIR208B	MICRORNA	MIR208B
HGNC31587	MIR210	MICRORNA	MIR210
HGNC39524	MIR210HG	MICRORNA	MIR210HG
HGNC31588	MIR211	MICRORNA	MIR211
HGNC31589	MIR212	MICRORNA	MIR212
HGNC31591	MIR214	MICRORNA	MIR214
HGNC31592	MIR215	MICRORNA	MIR215
HGNC31593	MIR216A	MICRORNA	MIR216A
HGNC33668	MIR216B	MICRORNA	MIR216B
HGNC31594	MIR217	MICRORNA	MIR217
HGNC50537	MIR217HG	MICRORNA	MIR217HG
HGNC31595	MIR218-1	MICRORNA	MIR218-1
HGNC31596	MIR218-2	MICRORNA	MIR218-2
HGNC31597	MIR219A1	MICRORNA	MIR219A1
HGNC31598	MIR219A2	MICRORNA	MIR219A2
HGNC41823	MIR219B	MICRORNA	MIR219B
HGNC31600	MIR220A	MICRORNA	MIR220A
HGNC33640	MIR220B	MICRORNA	MIR220B
HGNC33647	MIR220C	MICRORNA	MIR220C
HGNC31601	MIR221	MICRORNA	MIR221
HGNC31602	MIR222	MICRORNA	MIR222
HGNC49555	MIR222HG	MICRORNA	MIR222HG
HGNC31603	MIR223	MICRORNA	MIR223
HGNC31604	MIR224	MICRORNA	MIR224
HGNC31617	MIR296	MICRORNA	MIR296
HGNC33691	MIR297	MICRORNA	MIR297
HGNC33634	MIR298	MICRORNA	MIR298
HGNC31618	MIR299	MICRORNA	MIR299
HGNC33636	MIR300	MICRORNA	MIR300
HGNC31622	MIR301A	MICRORNA	MIR301A
HGNC33667	MIR301B	MICRORNA	MIR301B
HGNC31623	MIR302A	MICRORNA	MIR302A
HGNC31763	MIR302B	MICRORNA	MIR302B
HGNC31764	MIR302C	MICRORNA	MIR302C
HGNC31765	MIR302D	MICRORNA	MIR302D
HGNC35348	MIR302E	MICRORNA	MIR302E
HGNC35349	MIR302F	MICRORNA	MIR302F
HGNC31632	MIR320A	MICRORNA	MIR320A
HGNC35247	MIR320B1	MICRORNA	MIR320B1
HGNC35256	MIR320B2	MICRORNA	MIR320B2
HGNC35248	MIR320C1	MICRORNA	MIR320C1
HGNC35387	MIR320C2	MICRORNA	MIR320C2
HGNC35386	MIR320D1	MICRORNA	MIR320D1
HGNC35388	MIR320D2	MICRORNA	MIR320D2
HGNC38230	MIR320E	MICRORNA	MIR320E
HGNC31766	MIR323A	MICRORNA	MIR323A
HGNC38349	MIR323B	MICRORNA	MIR323B
HGNC31767	MIR324	MICRORNA	MIR324
HGNC31768	MIR325	MICRORNA	MIR325
HGNC50346	MIR325HG	MICRORNA	MIR325HG
HGNC31769	MIR326	MICRORNA	MIR326
HGNC31770	MIR328	MICRORNA	MIR328
HGNC32050	MIR329-1	MICRORNA	MIR329-1
HGNC32051	MIR329-2	MICRORNA	MIR329-2
HGNC31771	MIR330	MICRORNA	MIR330
HGNC31772	MIR331	MICRORNA	MIR331
HGNC31773	MIR335	MICRORNA	MIR335
HGNC31774	MIR337	MICRORNA	MIR337
HGNC31775	MIR338	MICRORNA	MIR338
HGNC31776	MIR339	MICRORNA	MIR339
HGNC31777	MIR340	MICRORNA	MIR340
HGNC31778	MIR342	MICRORNA	MIR342
HGNC31779	MIR345	MICRORNA	MIR345
HGNC31780	MIR346	MICRORNA	MIR346
HGNC31867	MIR361	MICRORNA	MIR361
HGNC32022	MIR362	MICRORNA	MIR362
HGNC32023	MIR363	MICRORNA	MIR363
HGNC33692	MIR365A	MICRORNA	MIR365A
HGNC33693	MIR365B	MICRORNA	MIR365B
HGNC31781	MIR367	MICRORNA	MIR367
HGNC31783	MIR369	MICRORNA	MIR369
HGNC31784	MIR370	MICRORNA	MIR370
HGNC31785	MIR371A	MICRORNA	MIR371A
HGNC41863	MIR371B	MICRORNA	MIR371B
HGNC31786	MIR372	MICRORNA	MIR372
HGNC31787	MIR373	MICRORNA	MIR373
HGNC31788	MIR374A	MICRORNA	MIR374A
HGNC33665	MIR374B	MICRORNA	MIR374B
HGNC38907	MIR374C	MICRORNA	MIR374C
HGNC31868	MIR375	MICRORNA	MIR375
HGNC31869	MIR376A1	MICRORNA	MIR376A1
HGNC32532	MIR376A2	MICRORNA	MIR376A2
HGNC32066	MIR376B	MICRORNA	MIR376B
HGNC31782	MIR376C	MICRORNA	MIR376C
HGNC31870	MIR377	MICRORNA	MIR377
HGNC31871	MIR378A	MICRORNA	MIR378A
HGNC38283	MIR378B	MICRORNA	MIR378B
HGNC38374	MIR378C	MICRORNA	MIR378C
HGNC41550	MIR378D1	MICRORNA	MIR378D1
HGNC41797	MIR378D2	MICRORNA	MIR378D2
HGNC41671	MIR378E	MICRORNA	MIR378E
HGNC41686	MIR378F	MICRORNA	MIR378F
HGNC41785	MIR378G	MICRORNA	MIR378G
HGNC41744	MIR378H	MICRORNA	MIR378H
HGNC41620	MIR378I	MICRORNA	MIR378I
HGNC49979	MIR378J	MICRORNA	MIR378J
HGNC31872	MIR379	MICRORNA	MIR379
HGNC31873	MIR380	MICRORNA	MIR380
HGNC31874	MIR381	MICRORNA	MIR381
HGNC20136	MIR381HG	MICRORNA	MIR381HG
HGNC31875	MIR382	MICRORNA	MIR382
HGNC31876	MIR383	MICRORNA	MIR383
HGNC31878	MIR384	MICRORNA	MIR384
HGNC32055	MIR409	MICRORNA	MIR409
HGNC32065	MIR410	MICRORNA	MIR410
HGNC32792	MIR411	MICRORNA	MIR411
HGNC32064	MIR412	MICRORNA	MIR412
HGNC32793	MIR421	MICRORNA	MIR421
HGNC31879	MIR422A	MICRORNA	MIR422A
HGNC31880	MIR423	MICRORNA	MIR423
HGNC31881	MIR424	MICRORNA	MIR424
HGNC31882	MIR425	MICRORNA	MIR425
HGNC13784	MIR429	MICRORNA	MIR429
HGNC32027	MIR431	MICRORNA	MIR431
HGNC32083	MIR432	MICRORNA	MIR432
HGNC32026	MIR433	MICRORNA	MIR433
HGNC26069	MIR448	MICRORNA	MIR448
HGNC27645	MIR449A	MICRORNA	MIR449A
HGNC32794	MIR449B	MICRORNA	MIR449B
HGNC37302	MIR449C	MICRORNA	MIR449C
HGNC28008	MIR450A1	MICRORNA	MIR450A1
HGNC32137	MIR450A2	MICRORNA	MIR450A2
HGNC33642	MIR450B	MICRORNA	MIR450B
HGNC32053	MIR451A	MICRORNA	MIR451A
HGNC41655	MIR451B	MICRORNA	MIR451B
HGNC32054	MIR452	MICRORNA	MIR452
HGNC32052	MIR453	MICRORNA	MIR453
HGNC33137	MIR454	MICRORNA	MIR454
HGNC32344	MIR455	MICRORNA	MIR455
HGNC38359	MIR466	MICRORNA	MIR466
HGNC32340	MIR483	MICRORNA	MIR483
HGNC32341	MIR484	MICRORNA	MIR484
HGNC32067	MIR485	MICRORNA	MIR485
HGNC32342	MIR486-1	MICRORNA	MIR486-1
HGNC50213	MIR486-2	MICRORNA	MIR486-2
HGNC32343	MIR487A	MICRORNA	MIR487A
HGNC32533	MIR487B	MICRORNA	MIR487B
HGNC32073	MIR488	MICRORNA	MIR488
HGNC32074	MIR489	MICRORNA	MIR489
HGNC32075	MIR490	MICRORNA	MIR490
HGNC32076	MIR491	MICRORNA	MIR491
HGNC32081	MIR492	MICRORNA	MIR492
HGNC32082	MIR493	MICRORNA	MIR493
HGNC32084	MIR494	MICRORNA	MIR494
HGNC32085	MIR495	MICRORNA	MIR495
HGNC32086	MIR496	MICRORNA	MIR496
HGNC32088	MIR497	MICRORNA	MIR497
HGNC39523	MIR497HG	MICRORNA	MIR497HG
HGNC32092	MIR498	MICRORNA	MIR498
HGNC32133	MIR499A	MICRORNA	MIR499A
HGNC41640	MIR499B	MICRORNA	MIR499B
HGNC32134	MIR500A	MICRORNA	MIR500A
HGNC38223	MIR500B	MICRORNA	MIR500B
HGNC32135	MIR501	MICRORNA	MIR501
HGNC32136	MIR502	MICRORNA	MIR502
HGNC32138	MIR503	MICRORNA	MIR503
HGNC28258	MIR503HG	MICRORNA	MIR503HG
HGNC32139	MIR504	MICRORNA	MIR504
HGNC32140	MIR505	MICRORNA	MIR505
HGNC32143	MIR506	MICRORNA	MIR506
HGNC32144	MIR507	MICRORNA	MIR507
HGNC32145	MIR508	MICRORNA	MIR508
HGNC32146	MIR509-1	MICRORNA	MIR509-1
HGNC33641	MIR509-2	MICRORNA	MIR509-2
HGNC33675	MIR509-3	MICRORNA	MIR509-3
HGNC32147	MIR510	MICRORNA	MIR510
HGNC32077	MIR511	MICRORNA	MIR511
HGNC32078	MIR511-2	MICRORNA	MIR511-2
HGNC32090	MIR512-1	MICRORNA	MIR512-1
HGNC32091	MIR512-2	MICRORNA	MIR512-2
HGNC32141	MIR513A1	MICRORNA	MIR513A1
HGNC32142	MIR513A2	MICRORNA	MIR513A2
HGNC33935	MIR513B	MICRORNA	MIR513B
HGNC33934	MIR513C	MICRORNA	MIR513C
HGNC32148	MIR514A1	MICRORNA	MIR514A1
HGNC32149	MIR514A2	MICRORNA	MIR514A2
HGNC32150	MIR514A3	MICRORNA	MIR514A3
HGNC38292	MIR514B	MICRORNA	MIR514B
HGNC32094	MIR515-1	MICRORNA	MIR515-1
HGNC32097	MIR515-2	MICRORNA	MIR515-2
HGNC32130	MIR516A1	MICRORNA	MIR516A1
HGNC32131	MIR516A2	MICRORNA	MIR516A2
HGNC32122	MIR516B1	MICRORNA	MIR516B1
HGNC32117	MIR516B2	MICRORNA	MIR516B2
HGNC32111	MIR517A	MICRORNA	MIR517A
HGNC32115	MIR517B	MICRORNA	MIR517B
HGNC32124	MIR517C	MICRORNA	MIR517C
HGNC32120	MIR518A1	MICRORNA	MIR518A1
HGNC32123	MIR518A2	MICRORNA	MIR518A2
HGNC32106	MIR518B	MICRORNA	MIR518B
HGNC32109	MIR518C	MICRORNA	MIR518C
HGNC32121	MIR518D	MICRORNA	MIR518D
HGNC32119	MIR518E	MICRORNA	MIR518E
HGNC32104	MIR518F	MICRORNA	MIR518F
HGNC32128	MIR519A1	MICRORNA	MIR519A1
HGNC32132	MIR519A2	MICRORNA	MIR519A2
HGNC32101	MIR519B	MICRORNA	MIR519B
HGNC32098	MIR519C	MICRORNA	MIR519C
HGNC32112	MIR519D	MICRORNA	MIR519D
HGNC32095	MIR519E	MICRORNA	MIR519E
HGNC32099	MIR520A	MICRORNA	MIR520A
HGNC32105	MIR520B	MICRORNA	MIR520B
HGNC32108	MIR520C	MICRORNA	MIR520C
HGNC32114	MIR520D	MICRORNA	MIR520D
HGNC32093	MIR520E	MICRORNA	MIR520E
HGNC32096	MIR520F	MICRORNA	MIR520F
HGNC32116	MIR520G	MICRORNA	MIR520G
HGNC32125	MIR520H	MICRORNA	MIR520H
HGNC32126	MIR521-1	MICRORNA	MIR521-1
HGNC32113	MIR521-2	MICRORNA	MIR521-2
HGNC32127	MIR522	MICRORNA	MIR522
HGNC32103	MIR523	MICRORNA	MIR523
HGNC32110	MIR524	MICRORNA	MIR524
HGNC32102	MIR525	MICRORNA	MIR525
HGNC32107	MIR526A1	MICRORNA	MIR526A1
HGNC32118	MIR526A2	MICRORNA	MIR526A2
HGNC32100	MIR526B	MICRORNA	MIR526B
HGNC32129	MIR527	MICRORNA	MIR527
HGNC32795	MIR532	MICRORNA	MIR532
HGNC32529	MIR539	MICRORNA	MIR539
HGNC33650	MIR541	MICRORNA	MIR541
HGNC32534	MIR542	MICRORNA	MIR542
HGNC33664	MIR543	MICRORNA	MIR543
HGNC32530	MIR544A	MICRORNA	MIR544A
HGNC38361	MIR544B	MICRORNA	MIR544B
HGNC32531	MIR545	MICRORNA	MIR545
HGNC32796	MIR548A1	MICRORNA	MIR548A1
HGNC32797	MIR548A2	MICRORNA	MIR548A2
HGNC32798	MIR548A3	MICRORNA	MIR548A3
HGNC38944	MIR548AA1	MICRORNA	MIR548AA1
HGNC38921	MIR548AA2	MICRORNA	MIR548AA2
HGNC41825	MIR548AB	MICRORNA	MIR548AB
HGNC41626	MIR548AC	MICRORNA	MIR548AC
HGNC41683	MIR548AD	MICRORNA	MIR548AD
HGNC41742	MIR548AE1	MICRORNA	MIR548AE1
HGNC41831	MIR548AE2	MICRORNA	MIR548AE2
HGNC41625	MIR548AG1	MICRORNA	MIR548AG1
HGNC41745	MIR548AG2	MICRORNA	MIR548AG2
HGNC41605	MIR548AH	MICRORNA	MIR548AH
HGNC41854	MIR548AI	MICRORNA	MIR548AI
HGNC41884	MIR548AJ1	MICRORNA	MIR548AJ1
HGNC41600	MIR548AJ2	MICRORNA	MIR548AJ2
HGNC41893	MIR548AK	MICRORNA	MIR548AK
HGNC41736	MIR548AL	MICRORNA	MIR548AL
HGNC41637	MIR548AM	MICRORNA	MIR548AM
HGNC41681	MIR548AN	MICRORNA	MIR548AN
HGNC43539	MIR548AO	MICRORNA	MIR548AO
HGNC43465	MIR548AP	MICRORNA	MIR548AP
HGNC43488	MIR548AQ	MICRORNA	MIR548AQ
HGNC43455	MIR548AR	MICRORNA	MIR548AR
HGNC43550	MIR548AS	MICRORNA	MIR548AS
HGNC43517	MIR548AT	MICRORNA	MIR548AT
HGNC43483	MIR548AU	MICRORNA	MIR548AU
HGNC43537	MIR548AV	MICRORNA	MIR548AV
HGNC43454	MIR548AW	MICRORNA	MIR548AW
HGNC43528	MIR548AX	MICRORNA	MIR548AX
HGNC49943	MIR548AY	MICRORNA	MIR548AY
HGNC49981	MIR548AZ	MICRORNA	MIR548AZ
HGNC32799	MIR548B	MICRORNA	MIR548B
HGNC50260	MIR548BA	MICRORNA	MIR548BA
HGNC50834	MIR548BB	MICRORNA	MIR548BB
HGNC32800	MIR548C	MICRORNA	MIR548C
HGNC32801	MIR548D1	MICRORNA	MIR548D1
HGNC32802	MIR548D2	MICRORNA	MIR548D2
HGNC35275	MIR548E	MICRORNA	MIR548E
HGNC35305	MIR548F1	MICRORNA	MIR548F1
HGNC35306	MIR548F2	MICRORNA	MIR548F2
HGNC35307	MIR548F3	MICRORNA	MIR548F3
HGNC35308	MIR548F4	MICRORNA	MIR548F4
HGNC35309	MIR548F5	MICRORNA	MIR548F5
HGNC35326	MIR548G	MICRORNA	MIR548G
HGNC35342	MIR548H1	MICRORNA	MIR548H1
HGNC35343	MIR548H2	MICRORNA	MIR548H2
HGNC35344	MIR548H3	MICRORNA	MIR548H3
HGNC35345	MIR548H4	MICRORNA	MIR548H4
HGNC41768	MIR548H5	MICRORNA	MIR548H5
HGNC35352	MIR548I1	MICRORNA	MIR548I1
HGNC35353	MIR548I2	MICRORNA	MIR548I2
HGNC35354	MIR548I3	MICRORNA	MIR548I3
HGNC35355	MIR548I4	MICRORNA	MIR548I4
HGNC35276	MIR548J	MICRORNA	MIR548J
HGNC35285	MIR548K	MICRORNA	MIR548K
HGNC35292	MIR548L	MICRORNA	MIR548L
HGNC35331	MIR548M	MICRORNA	MIR548M
HGNC35330	MIR548N	MICRORNA	MIR548N
HGNC35333	MIR548O	MICRORNA	MIR548O
HGNC41882	MIR548O2	MICRORNA	MIR548O2
HGNC35351	MIR548P	MICRORNA	MIR548P
HGNC37312	MIR548Q	MICRORNA	MIR548Q
HGNC38354	MIR548S	MICRORNA	MIR548S
HGNC38298	MIR548T	MICRORNA	MIR548T
HGNC38316	MIR548U	MICRORNA	MIR548U
HGNC38302	MIR548V	MICRORNA	MIR548V
HGNC38255	MIR548W	MICRORNA	MIR548W
HGNC38248	MIR548X	MICRORNA	MIR548X
HGNC41734	MIR548X2	MICRORNA	MIR548X2
HGNC38980	MIR548Y	MICRORNA	MIR548Y
HGNC38929	MIR548Z	MICRORNA	MIR548Z
HGNC32803	MIR549A	MICRORNA	MIR549A
HGNC32804	MIR550A1	MICRORNA	MIR550A1
HGNC32805	MIR550A2	MICRORNA	MIR550A2
HGNC41870	MIR550A3	MICRORNA	MIR550A3
HGNC38992	MIR550B1	MICRORNA	MIR550B1
HGNC38910	MIR550B2	MICRORNA	MIR550B2
HGNC32806	MIR551A	MICRORNA	MIR551A
HGNC32807	MIR551B	MICRORNA	MIR551B
HGNC32808	MIR552	MICRORNA	MIR552
HGNC32809	MIR553	MICRORNA	MIR553
HGNC32810	MIR554	MICRORNA	MIR554
HGNC32811	MIR555	MICRORNA	MIR555
HGNC32812	MIR556	MICRORNA	MIR556
HGNC32813	MIR557	MICRORNA	MIR557
HGNC32814	MIR558	MICRORNA	MIR558
HGNC32815	MIR559	MICRORNA	MIR559
HGNC32817	MIR561	MICRORNA	MIR561
HGNC32818	MIR562	MICRORNA	MIR562
HGNC32819	MIR563	MICRORNA	MIR563
HGNC32820	MIR564	MICRORNA	MIR564
HGNC32822	MIR566	MICRORNA	MIR566
HGNC32823	MIR567	MICRORNA	MIR567
HGNC32824	MIR568	MICRORNA	MIR568
HGNC32825	MIR569	MICRORNA	MIR569
HGNC32826	MIR570	MICRORNA	MIR570
HGNC32827	MIR571	MICRORNA	MIR571
HGNC32828	MIR572	MICRORNA	MIR572
HGNC32829	MIR573	MICRORNA	MIR573
HGNC32830	MIR574	MICRORNA	MIR574
HGNC32831	MIR575	MICRORNA	MIR575
HGNC32832	MIR576	MICRORNA	MIR576
HGNC32833	MIR577	MICRORNA	MIR577
HGNC32834	MIR578	MICRORNA	MIR578
HGNC32835	MIR579	MICRORNA	MIR579
HGNC32836	MIR580	MICRORNA	MIR580
HGNC32837	MIR581	MICRORNA	MIR581
HGNC32838	MIR582	MICRORNA	MIR582
HGNC32839	MIR583	MICRORNA	MIR583
HGNC32840	MIR584	MICRORNA	MIR584
HGNC32841	MIR585	MICRORNA	MIR585
HGNC32842	MIR586	MICRORNA	MIR586
HGNC32843	MIR587	MICRORNA	MIR587
HGNC32844	MIR588	MICRORNA	MIR588
HGNC32845	MIR589	MICRORNA	MIR589
HGNC32846	MIR590	MICRORNA	MIR590
HGNC32847	MIR591	MICRORNA	MIR591
HGNC32848	MIR592	MICRORNA	MIR592
HGNC32849	MIR593	MICRORNA	MIR593
HGNC32851	MIR595	MICRORNA	MIR595
HGNC32852	MIR596	MICRORNA	MIR596
HGNC32853	MIR597	MICRORNA	MIR597
HGNC32854	MIR598	MICRORNA	MIR598
HGNC32855	MIR599	MICRORNA	MIR599
HGNC32856	MIR600	MICRORNA	MIR600
HGNC23642	MIR600HG	MICRORNA	MIR600HG
HGNC32857	MIR601	MICRORNA	MIR601
HGNC32858	MIR602	MICRORNA	MIR602
HGNC32859	MIR603	MICRORNA	MIR603
HGNC32860	MIR604	MICRORNA	MIR604
HGNC32861	MIR605	MICRORNA	MIR605
HGNC32862	MIR606	MICRORNA	MIR606
HGNC32863	MIR607	MICRORNA	MIR607
HGNC32864	MIR608	MICRORNA	MIR608
HGNC32865	MIR609	MICRORNA	MIR609
HGNC32866	MIR610	MICRORNA	MIR610
HGNC32867	MIR611	MICRORNA	MIR611
HGNC32868	MIR612	MICRORNA	MIR612
HGNC32869	MIR613	MICRORNA	MIR613
HGNC32870	MIR614	MICRORNA	MIR614
HGNC32871	MIR615	MICRORNA	MIR615
HGNC32872	MIR616	MICRORNA	MIR616
HGNC32873	MIR617	MICRORNA	MIR617
HGNC32874	MIR618	MICRORNA	MIR618
HGNC32875	MIR619	MICRORNA	MIR619
HGNC32876	MIR620	MICRORNA	MIR620
HGNC32877	MIR621	MICRORNA	MIR621
HGNC32878	MIR622	MICRORNA	MIR622
HGNC32879	MIR623	MICRORNA	MIR623
HGNC32880	MIR624	MICRORNA	MIR624
HGNC32881	MIR625	MICRORNA	MIR625
HGNC32882	MIR626	MICRORNA	MIR626
HGNC32883	MIR627	MICRORNA	MIR627
HGNC32884	MIR628	MICRORNA	MIR628
HGNC32885	MIR629	MICRORNA	MIR629
HGNC32886	MIR630	MICRORNA	MIR630
HGNC32887	MIR631	MICRORNA	MIR631
HGNC32888	MIR632	MICRORNA	MIR632
HGNC32889	MIR633	MICRORNA	MIR633
HGNC32890	MIR634	MICRORNA	MIR634
HGNC32891	MIR635	MICRORNA	MIR635
HGNC32892	MIR636	MICRORNA	MIR636
HGNC32893	MIR637	MICRORNA	MIR637
HGNC32894	MIR638	MICRORNA	MIR638
HGNC32895	MIR639	MICRORNA	MIR639
HGNC32896	MIR640	MICRORNA	MIR640
HGNC32897	MIR641	MICRORNA	MIR641
HGNC32898	MIR642A	MICRORNA	MIR642A
HGNC38902	MIR642B	MICRORNA	MIR642B
HGNC32899	MIR643	MICRORNA	MIR643
HGNC32900	MIR644A	MICRORNA	MIR644A
HGNC32901	MIR645	MICRORNA	MIR645
HGNC32902	MIR646	MICRORNA	MIR646
HGNC27659	MIR646HG	MICRORNA	MIR646HG
HGNC32903	MIR647	MICRORNA	MIR647
HGNC32904	MIR648	MICRORNA	MIR648
HGNC32905	MIR649	MICRORNA	MIR649
HGNC32906	MIR650	MICRORNA	MIR650
HGNC32907	MIR651	MICRORNA	MIR651
HGNC32908	MIR652	MICRORNA	MIR652
HGNC32909	MIR653	MICRORNA	MIR653
HGNC32910	MIR654	MICRORNA	MIR654
HGNC32911	MIR655	MICRORNA	MIR655
HGNC32912	MIR656	MICRORNA	MIR656
HGNC32913	MIR657	MICRORNA	MIR657
HGNC32914	MIR658	MICRORNA	MIR658
HGNC32915	MIR659	MICRORNA	MIR659
HGNC32916	MIR660	MICRORNA	MIR660
HGNC32917	MIR661	MICRORNA	MIR661
HGNC32918	MIR662	MICRORNA	MIR662
HGNC32919	MIR663A	MICRORNA	MIR663A
HGNC27662	MIR663AHG	MICRORNA	MIR663AHG
HGNC35270	MIR663B	MICRORNA	MIR663B
HGNC35370	MIR664A	MICRORNA	MIR664A
HGNC43501	MIR664B	MICRORNA	MIR664B
HGNC33662	MIR665	MICRORNA	MIR665
HGNC33135	MIR668	MICRORNA	MIR668
HGNC37304	MIR670	MICRORNA	MIR670
HGNC49204	MIR670HG	MICRORNA	MIR670HG
HGNC33134	MIR671	MICRORNA	MIR671
HGNC33351	MIR675	MICRORNA	MIR675
HGNC38880	MIR676	MICRORNA	MIR676
HGNC33654	MIR708	MICRORNA	MIR708
HGNC37316	MIR711	MICRORNA	MIR711
HGNC37317	MIR718	MICRORNA	MIR718
HGNC35375	MIR720	MICRORNA	MIR720
HGNC33658	MIR744	MICRORNA	MIR744
HGNC33133	MIR758	MICRORNA	MIR758
HGNC37307	MIR759	MICRORNA	MIR759
HGNC33666	MIR760	MICRORNA	MIR760
HGNC37305	MIR761	MICRORNA	MIR761
HGNC37303	MIR762	MICRORNA	MIR762
HGNC51386	MIR762HG	MICRORNA	MIR762HG
HGNC37306	MIR764	MICRORNA	MIR764
HGNC33141	MIR765	MICRORNA	MIR765
HGNC33139	MIR766	MICRORNA	MIR766
HGNC33136	MIR767	MICRORNA	MIR767
HGNC33138	MIR769	MICRORNA	MIR769
HGNC33143	MIR770	MICRORNA	MIR770
HGNC33140	MIR802	MICRORNA	MIR802
HGNC33663	MIR873	MICRORNA	MIR873
HGNC33643	MIR874	MICRORNA	MIR874
HGNC33652	MIR875	MICRORNA	MIR875
HGNC33653	MIR876	MICRORNA	MIR876
HGNC33660	MIR877	MICRORNA	MIR877
HGNC33659	MIR885	MICRORNA	MIR885
HGNC33638	MIR886	MICRORNA	MIR886
HGNC33661	MIR887	MICRORNA	MIR887
HGNC33648	MIR888	MICRORNA	MIR888
HGNC33651	MIR889	MICRORNA	MIR889
HGNC33644	MIR890	MICRORNA	MIR890
HGNC33635	MIR891A	MICRORNA	MIR891A
HGNC33645	MIR891B	MICRORNA	MIR891B
HGNC33639	MIR892A	MICRORNA	MIR892A
HGNC33649	MIR892B	MICRORNA	MIR892B
HGNC50194	MIR892C	MICRORNA	MIR892C
HGNC33670	MIR920	MICRORNA	MIR920
HGNC33671	MIR921	MICRORNA	MIR921
HGNC33672	MIR922	MICRORNA	MIR922
HGNC33673	MIR923	MICRORNA	MIR923
HGNC33674	MIR924	MICRORNA	MIR924
HGNC33676	MIR933	MICRORNA	MIR933
HGNC33677	MIR934	MICRORNA	MIR934
HGNC33678	MIR935	MICRORNA	MIR935
HGNC33679	MIR936	MICRORNA	MIR936
HGNC33680	MIR937	MICRORNA	MIR937
HGNC33681	MIR938	MICRORNA	MIR938
HGNC33682	MIR939	MICRORNA	MIR939
HGNC33683	MIR940	MICRORNA	MIR940
HGNC33684	MIR941-1	MICRORNA	MIR941-1
HGNC33685	MIR941-2	MICRORNA	MIR941-2
HGNC33686	MIR941-3	MICRORNA	MIR941-3
HGNC33687	MIR941-4	MICRORNA	MIR941-4
HGNC50845	MIR941-5	MICRORNA	MIR941-5
HGNC33688	MIR942	MICRORNA	MIR942
HGNC33689	MIR943	MICRORNA	MIR943
HGNC33690	MIR944	MICRORNA	MIR944
HGNC35259	MIR1178	MICRORNA	MIR1178
HGNC35260	MIR1179	MICRORNA	MIR1179
HGNC35261	MIR1180	MICRORNA	MIR1180
HGNC35262	MIR1181	MICRORNA	MIR1181
HGNC35263	MIR1182	MICRORNA	MIR1182
HGNC35264	MIR1183	MICRORNA	MIR1183
HGNC35265	MIR1184-1	MICRORNA	MIR1184-1
HGNC38211	MIR1184-2	MICRORNA	MIR1184-2
HGNC38389	MIR1184-3	MICRORNA	MIR1184-3
HGNC35257	MIR1185-1	MICRORNA	MIR1185-1
HGNC35254	MIR1185-2	MICRORNA	MIR1185-2
HGNC38247	MIR1193	MICRORNA	MIR1193
HGNC35376	MIR1197	MICRORNA	MIR1197
HGNC50081	MIR1199	MICRORNA	MIR1199
HGNC35266	MIR1200	MICRORNA	MIR1200
HGNC35267	MIR1201	MICRORNA	MIR1201
HGNC35268	MIR1202	MICRORNA	MIR1202
HGNC35269	MIR1203	MICRORNA	MIR1203
HGNC37059	MIR1204	MICRORNA	MIR1204
HGNC35271	MIR1205	MICRORNA	MIR1205
HGNC35272	MIR1206	MICRORNA	MIR1206
HGNC35273	MIR1207	MICRORNA	MIR1207
HGNC35274	MIR1208	MICRORNA	MIR1208
HGNC33923	MIR1224	MICRORNA	MIR1224
HGNC33931	MIR1225	MICRORNA	MIR1225
HGNC33922	MIR1226	MICRORNA	MIR1226
HGNC33932	MIR1227	MICRORNA	MIR1227
HGNC33928	MIR1228	MICRORNA	MIR1228
HGNC33924	MIR1229	MICRORNA	MIR1229
HGNC33921	MIR1231	MICRORNA	MIR1231
HGNC33929	MIR1233-1	MICRORNA	MIR1233-1
HGNC38277	MIR1233-2	MICRORNA	MIR1233-2
HGNC33926	MIR1234	MICRORNA	MIR1234
HGNC33925	MIR1236	MICRORNA	MIR1236
HGNC33927	MIR1237	MICRORNA	MIR1237
HGNC33933	MIR1238	MICRORNA	MIR1238
HGNC35304	MIR1243	MICRORNA	MIR1243
HGNC35310	MIR1244-1	MICRORNA	MIR1244-1
HGNC38321	MIR1244-2	MICRORNA	MIR1244-2
HGNC38390	MIR1244-3	MICRORNA	MIR1244-3
HGNC50831	MIR1244-4	MICRORNA	MIR1244-4
HGNC35311	MIR1245A	MICRORNA	MIR1245A
HGNC41794	MIR1245B	MICRORNA	MIR1245B
HGNC35312	MIR1246	MICRORNA	MIR1246
HGNC35313	MIR1247	MICRORNA	MIR1247
HGNC35314	MIR1248	MICRORNA	MIR1248
HGNC35315	MIR1249	MICRORNA	MIR1249
HGNC35316	MIR1250	MICRORNA	MIR1250
HGNC35317	MIR1251	MICRORNA	MIR1251
HGNC35365	MIR1252	MICRORNA	MIR1252
HGNC35318	MIR1253	MICRORNA	MIR1253
HGNC35319	MIR1254-1	MICRORNA	MIR1254-1
HGNC41770	MIR1254-2	MICRORNA	MIR1254-2
HGNC35320	MIR1255A	MICRORNA	MIR1255A
HGNC35366	MIR1255B1	MICRORNA	MIR1255B1
HGNC35367	MIR1255B2	MICRORNA	MIR1255B2
HGNC35321	MIR1256	MICRORNA	MIR1256
HGNC35322	MIR1257	MICRORNA	MIR1257
HGNC35323	MIR1258	MICRORNA	MIR1258
HGNC35324	MIR1259	MICRORNA	MIR1259
HGNC35325	MIR1260A	MICRORNA	MIR1260A
HGNC38258	MIR1260B	MICRORNA	MIR1260B
HGNC35327	MIR1261	MICRORNA	MIR1261
HGNC35328	MIR1262	MICRORNA	MIR1262
HGNC35329	MIR1263	MICRORNA	MIR1263
HGNC35246	MIR1264	MICRORNA	MIR1264
HGNC35332	MIR1265	MICRORNA	MIR1265
HGNC35334	MIR1266	MICRORNA	MIR1266
HGNC35335	MIR1267	MICRORNA	MIR1267
HGNC35336	MIR1268A	MICRORNA	MIR1268A
HGNC41581	MIR1268B	MICRORNA	MIR1268B
HGNC35337	MIR1269A	MICRORNA	MIR1269A
HGNC41787	MIR1269B	MICRORNA	MIR1269B
HGNC35338	MIR1270	MICRORNA	MIR1270
HGNC38387	MIR1270-2	MICRORNA	MIR1270-2
HGNC35252	MIR1271	MICRORNA	MIR1271
HGNC35339	MIR1272	MICRORNA	MIR1272
HGNC35340	MIR1273A	MICRORNA	MIR1273A
HGNC38173	MIR1273C	MICRORNA	MIR1273C
HGNC38375	MIR1273D	MICRORNA	MIR1273D
HGNC50833	MIR1273E	MICRORNA	MIR1273E
HGNC41733	MIR1273F	MICRORNA	MIR1273F
HGNC41684	MIR1273G	MICRORNA	MIR1273G
HGNC49973	MIR1273H	MICRORNA	MIR1273H
HGNC35341	MIR1274A	MICRORNA	MIR1274A
HGNC35358	MIR1274B	MICRORNA	MIR1274B
HGNC35346	MIR1275	MICRORNA	MIR1275
HGNC35347	MIR1276	MICRORNA	MIR1276
HGNC35350	MIR1277	MICRORNA	MIR1277
HGNC35356	MIR1278	MICRORNA	MIR1278
HGNC35357	MIR1279	MICRORNA	MIR1279
HGNC35368	MIR1280	MICRORNA	MIR1280
HGNC35359	MIR1281	MICRORNA	MIR1281
HGNC35360	MIR1282	MICRORNA	MIR1282
HGNC35255	MIR1283-1	MICRORNA	MIR1283-1
HGNC35361	MIR1283-2	MICRORNA	MIR1283-2
HGNC35362	MIR1284	MICRORNA	MIR1284
HGNC35277	MIR1285-1	MICRORNA	MIR1285-1
HGNC35278	MIR1285-2	MICRORNA	MIR1285-2
HGNC35279	MIR1286	MICRORNA	MIR1286
HGNC35280	MIR1287	MICRORNA	MIR1287
HGNC35363	MIR1288	MICRORNA	MIR1288
HGNC35281	MIR1289-1	MICRORNA	MIR1289-1
HGNC35282	MIR1289-2	MICRORNA	MIR1289-2
HGNC35283	MIR1290	MICRORNA	MIR1290
HGNC35284	MIR1291	MICRORNA	MIR1291
HGNC35364	MIR1292	MICRORNA	MIR1292
HGNC35286	MIR1293	MICRORNA	MIR1293
HGNC35287	MIR1294	MICRORNA	MIR1294
HGNC35288	MIR1295A	MICRORNA	MIR1295A
HGNC43524	MIR1295B	MICRORNA	MIR1295B
HGNC35249	MIR1296	MICRORNA	MIR1296
HGNC35289	MIR1297	MICRORNA	MIR1297
HGNC35258	MIR1298	MICRORNA	MIR1298
HGNC35290	MIR1299	MICRORNA	MIR1299
HGNC35291	MIR1300	MICRORNA	MIR1300
HGNC35253	MIR1301	MICRORNA	MIR1301
HGNC35293	MIR1302-1	MICRORNA	MIR1302-1
HGNC35294	MIR1302-2	MICRORNA	MIR1302-2
HGNC35295	MIR1302-3	MICRORNA	MIR1302-3
HGNC35296	MIR1302-4	MICRORNA	MIR1302-4
HGNC35297	MIR1302-5	MICRORNA	MIR1302-5
HGNC35298	MIR1302-6	MICRORNA	MIR1302-6
HGNC35299	MIR1302-7	MICRORNA	MIR1302-7
HGNC35300	MIR1302-8	MICRORNA	MIR1302-8
HGNC38218	MIR1302-9	MICRORNA	MIR1302-9
HGNC38233	MIR1302-10	MICRORNA	MIR1302-10
HGNC38246	MIR1302-11	MICRORNA	MIR1302-11
HGNC35301	MIR1303	MICRORNA	MIR1303
HGNC35302	MIR1304	MICRORNA	MIR1304
HGNC35303	MIR1305	MICRORNA	MIR1305
HGNC35371	MIR1306	MICRORNA	MIR1306
HGNC35372	MIR1307	MICRORNA	MIR1307
HGNC35369	MIR1308	MICRORNA	MIR1308
HGNC35373	MIR1321	MICRORNA	MIR1321
HGNC35374	MIR1322	MICRORNA	MIR1322
HGNC35251	MIR1323	MICRORNA	MIR1323
HGNC35377	MIR1324	MICRORNA	MIR1324
HGNC41902	MIR1343	MICRORNA	MIR1343
HGNC35250	MIR1468	MICRORNA	MIR1468
HGNC35378	MIR1469	MICRORNA	MIR1469
HGNC35379	MIR1470	MICRORNA	MIR1470
HGNC35380	MIR1471	MICRORNA	MIR1471
HGNC35381	MIR1537	MICRORNA	MIR1537
HGNC35382	MIR1538	MICRORNA	MIR1538
HGNC35383	MIR1539	MICRORNA	MIR1539
HGNC41596	MIR1587	MICRORNA	MIR1587
HGNC35389	MIR1825	MICRORNA	MIR1825
HGNC35390	MIR1826	MICRORNA	MIR1826
HGNC35391	MIR1827	MICRORNA	MIR1827
HGNC35392	MIR1908	MICRORNA	MIR1908
HGNC35393	MIR1909	MICRORNA	MIR1909
HGNC35394	MIR1910	MICRORNA	MIR1910
HGNC35395	MIR1911	MICRORNA	MIR1911
HGNC35396	MIR1912	MICRORNA	MIR1912
HGNC35397	MIR1913	MICRORNA	MIR1913
HGNC35398	MIR1914	MICRORNA	MIR1914
HGNC35399	MIR1915	MICRORNA	MIR1915
HGNC37060	MIR1972-1	MICRORNA	MIR1972-1
HGNC38252	MIR1972-2	MICRORNA	MIR1972-2
HGNC37061	MIR1973	MICRORNA	MIR1973
HGNC37062	MIR1974	MICRORNA	MIR1974
HGNC37063	MIR1975	MICRORNA	MIR1975
HGNC37064	MIR1976	MICRORNA	MIR1976
HGNC37065	MIR1977	MICRORNA	MIR1977
HGNC37066	MIR1978	MICRORNA	MIR1978
HGNC37067	MIR1979	MICRORNA	MIR1979
HGNC37068	MIR2052	MICRORNA	MIR2052
HGNC51555	MIR2052HG	MICRORNA	MIR2052HG
HGNC37069	MIR2053	MICRORNA	MIR2053
HGNC37070	MIR2054	MICRORNA	MIR2054
HGNC37071	MIR2110	MICRORNA	MIR2110
HGNC37058	MIR2113	MICRORNA	MIR2113
HGNC37308	MIR2114	MICRORNA	MIR2114
HGNC37309	MIR2115	MICRORNA	MIR2115
HGNC37310	MIR2116	MICRORNA	MIR2116
HGNC37311	MIR2117	MICRORNA	MIR2117
HGNC37313	MIR2276	MICRORNA	MIR2276
HGNC37314	MIR2277	MICRORNA	MIR2277
HGNC37315	MIR2278	MICRORNA	MIR2278
HGNC38328	MIR2355	MICRORNA	MIR2355
HGNC41843	MIR2392	MICRORNA	MIR2392
HGNC41881	MIR2467	MICRORNA	MIR2467
HGNC41532	MIR2681	MICRORNA	MIR2681
HGNC41688	MIR2682	MICRORNA	MIR2682
HGNC38221	MIR2861	MICRORNA	MIR2861
HGNC38372	MIR2909	MICRORNA	MIR2909
HGNC41652	MIR3064	MICRORNA	MIR3064
HGNC38234	MIR3065	MICRORNA	MIR3065
HGNC38268	MIR3074	MICRORNA	MIR3074
HGNC38371	MIR3115	MICRORNA	MIR3115
HGNC38200	MIR3116-1	MICRORNA	MIR3116-1
HGNC38318	MIR3116-2	MICRORNA	MIR3116-2
HGNC38385	MIR3117	MICRORNA	MIR3117
HGNC38265	MIR3118-1	MICRORNA	MIR3118-1
HGNC38324	MIR3118-2	MICRORNA	MIR3118-2
HGNC38274	MIR3118-3	MICRORNA	MIR3118-3
HGNC38287	MIR3118-4	MICRORNA	MIR3118-4
HGNC38351	MIR3118-5	MICRORNA	MIR3118-5
HGNC38210	MIR3118-6	MICRORNA	MIR3118-6
HGNC38253	MIR3119-1	MICRORNA	MIR3119-1
HGNC38315	MIR3119-2	MICRORNA	MIR3119-2
HGNC38295	MIR3120	MICRORNA	MIR3120
HGNC38259	MIR3121	MICRORNA	MIR3121
HGNC38320	MIR3122	MICRORNA	MIR3122
HGNC38330	MIR3123	MICRORNA	MIR3123
HGNC38262	MIR3124	MICRORNA	MIR3124
HGNC38219	MIR3125	MICRORNA	MIR3125
HGNC38225	MIR3126	MICRORNA	MIR3126
HGNC38269	MIR3127	MICRORNA	MIR3127
HGNC38188	MIR3128	MICRORNA	MIR3128
HGNC38217	MIR3129	MICRORNA	MIR3129
HGNC38275	MIR3130-1	MICRORNA	MIR3130-1
HGNC38363	MIR3130-2	MICRORNA	MIR3130-2
HGNC38240	MIR3130-3	MICRORNA	MIR3130-3
HGNC38344	MIR3130-4	MICRORNA	MIR3130-4
HGNC38347	MIR3131	MICRORNA	MIR3131
HGNC38373	MIR3132	MICRORNA	MIR3132
HGNC38305	MIR3133	MICRORNA	MIR3133
HGNC38254	MIR3134	MICRORNA	MIR3134
HGNC38199	MIR3135A	MICRORNA	MIR3135A
HGNC41783	MIR3135B	MICRORNA	MIR3135B
HGNC38340	MIR3136	MICRORNA	MIR3136
HGNC38263	MIR3137	MICRORNA	MIR3137
HGNC38341	MIR3138	MICRORNA	MIR3138
HGNC38201	MIR3139	MICRORNA	MIR3139
HGNC38183	MIR3140	MICRORNA	MIR3140
HGNC38326	MIR3141	MICRORNA	MIR3141
HGNC38297	MIR3142	MICRORNA	MIR3142
HGNC38284	MIR3143	MICRORNA	MIR3143
HGNC38331	MIR3144	MICRORNA	MIR3144
HGNC38327	MIR3145	MICRORNA	MIR3145
HGNC38368	MIR3146	MICRORNA	MIR3146
HGNC38300	MIR3147	MICRORNA	MIR3147
HGNC38215	MIR3148	MICRORNA	MIR3148
HGNC38251	MIR3149	MICRORNA	MIR3149
HGNC38362	MIR3150A	MICRORNA	MIR3150A
HGNC38938	MIR3150B	MICRORNA	MIR3150B
HGNC38266	MIR3151	MICRORNA	MIR3151
HGNC38379	MIR3152	MICRORNA	MIR3152
HGNC38289	MIR3153	MICRORNA	MIR3153
HGNC38176	MIR3154	MICRORNA	MIR3154
HGNC38245	MIR3155A	MICRORNA	MIR3155A
HGNC50003	MIR3155B	MICRORNA	MIR3155B
HGNC38241	MIR3156-1	MICRORNA	MIR3156-1
HGNC38213	MIR3156-2	MICRORNA	MIR3156-2
HGNC38229	MIR3156-3	MICRORNA	MIR3156-3
HGNC38172	MIR3157	MICRORNA	MIR3157
HGNC38196	MIR3158-1	MICRORNA	MIR3158-1
HGNC38279	MIR3158-2	MICRORNA	MIR3158-2
HGNC38181	MIR3159	MICRORNA	MIR3159
HGNC38197	MIR3160-1	MICRORNA	MIR3160-1
HGNC38192	MIR3160-2	MICRORNA	MIR3160-2
HGNC38285	MIR3161	MICRORNA	MIR3161
HGNC38271	MIR3162	MICRORNA	MIR3162
HGNC38209	MIR3163	MICRORNA	MIR3163
HGNC38288	MIR3164	MICRORNA	MIR3164
HGNC38335	MIR3165	MICRORNA	MIR3165
HGNC38386	MIR3166	MICRORNA	MIR3166
HGNC38242	MIR3167	MICRORNA	MIR3167
HGNC38249	MIR3168	MICRORNA	MIR3168
HGNC38380	MIR3169	MICRORNA	MIR3169
HGNC38282	MIR3170	MICRORNA	MIR3170
HGNC38216	MIR3171	MICRORNA	MIR3171
HGNC38177	MIR3172	MICRORNA	MIR3172
HGNC38174	MIR3173	MICRORNA	MIR3173
HGNC38264	MIR3174	MICRORNA	MIR3174
HGNC38299	MIR3175	MICRORNA	MIR3175
HGNC38345	MIR3176	MICRORNA	MIR3176
HGNC38364	MIR3177	MICRORNA	MIR3177
HGNC38381	MIR3178	MICRORNA	MIR3178
HGNC38353	MIR3179-1	MICRORNA	MIR3179-1
HGNC38325	MIR3179-2	MICRORNA	MIR3179-2
HGNC38214	MIR3179-3	MICRORNA	MIR3179-3
HGNC50838	MIR3179-4	MICRORNA	MIR3179-4
HGNC38382	MIR3180-1	MICRORNA	MIR3180-1
HGNC38343	MIR3180-2	MICRORNA	MIR3180-2
HGNC38239	MIR3180-3	MICRORNA	MIR3180-3
HGNC38920	MIR3180-4	MICRORNA	MIR3180-4
HGNC38969	MIR3180-5	MICRORNA	MIR3180-5
HGNC38378	MIR3181	MICRORNA	MIR3181
HGNC38317	MIR3182	MICRORNA	MIR3182
HGNC38237	MIR3183	MICRORNA	MIR3183
HGNC38182	MIR3184	MICRORNA	MIR3184
HGNC38391	MIR3185	MICRORNA	MIR3185
HGNC38311	MIR3186	MICRORNA	MIR3186
HGNC38319	MIR3187	MICRORNA	MIR3187
HGNC38226	MIR3188	MICRORNA	MIR3188
HGNC38307	MIR3189	MICRORNA	MIR3189
HGNC38190	MIR3190	MICRORNA	MIR3190
HGNC38222	MIR3191	MICRORNA	MIR3191
HGNC38202	MIR3192	MICRORNA	MIR3192
HGNC38204	MIR3193	MICRORNA	MIR3193
HGNC38346	MIR3194	MICRORNA	MIR3194
HGNC38250	MIR3195	MICRORNA	MIR3195
HGNC38198	MIR3196	MICRORNA	MIR3196
HGNC38366	MIR3197	MICRORNA	MIR3197
HGNC38236	MIR3198-1	MICRORNA	MIR3198-1
HGNC41766	MIR3198-2	MICRORNA	MIR3198-2
HGNC38294	MIR3199-1	MICRORNA	MIR3199-1
HGNC38205	MIR3199-2	MICRORNA	MIR3199-2
HGNC38227	MIR3200	MICRORNA	MIR3200
HGNC38235	MIR3201	MICRORNA	MIR3201
HGNC38224	MIR3202-1	MICRORNA	MIR3202-1
HGNC38228	MIR3202-2	MICRORNA	MIR3202-2
HGNC41564	MIR3529	MICRORNA	MIR3529
HGNC41875	MIR3591	MICRORNA	MIR3591
HGNC38922	MIR3605	MICRORNA	MIR3605
HGNC38881	MIR3606	MICRORNA	MIR3606
HGNC38900	MIR3607	MICRORNA	MIR3607
HGNC38956	MIR3609	MICRORNA	MIR3609
HGNC38942	MIR3610	MICRORNA	MIR3610
HGNC38914	MIR3611	MICRORNA	MIR3611
HGNC38951	MIR3612	MICRORNA	MIR3612
HGNC38964	MIR3613	MICRORNA	MIR3613
HGNC38995	MIR3614	MICRORNA	MIR3614
HGNC38905	MIR3615	MICRORNA	MIR3615
HGNC38943	MIR3616	MICRORNA	MIR3616
HGNC38977	MIR3617	MICRORNA	MIR3617
HGNC38937	MIR3618	MICRORNA	MIR3618
HGNC38998	MIR3619	MICRORNA	MIR3619
HGNC38917	MIR3620	MICRORNA	MIR3620
HGNC38930	MIR3621	MICRORNA	MIR3621
HGNC38934	MIR3622A	MICRORNA	MIR3622A
HGNC38961	MIR3622B	MICRORNA	MIR3622B
HGNC38935	MIR3646	MICRORNA	MIR3646
HGNC38903	MIR3647	MICRORNA	MIR3647
HGNC38941	MIR3648-1	MICRORNA	MIR3648-1
HGNC50843	MIR3648-2	MICRORNA	MIR3648-2
HGNC38948	MIR3649	MICRORNA	MIR3649
HGNC38981	MIR3650	MICRORNA	MIR3650
HGNC38897	MIR3651	MICRORNA	MIR3651
HGNC38894	MIR3652	MICRORNA	MIR3652
HGNC38971	MIR3653	MICRORNA	MIR3653
HGNC38896	MIR3654	MICRORNA	MIR3654
HGNC38960	MIR3655	MICRORNA	MIR3655
HGNC38889	MIR3656	MICRORNA	MIR3656
HGNC38906	MIR3657	MICRORNA	MIR3657
HGNC38963	MIR3658	MICRORNA	MIR3658
HGNC38882	MIR3659	MICRORNA	MIR3659
HGNC38985	MIR3660	MICRORNA	MIR3660
HGNC38892	MIR3661	MICRORNA	MIR3661
HGNC38983	MIR3662	MICRORNA	MIR3662
HGNC38958	MIR3663	MICRORNA	MIR3663
HGNC50676	MIR3663HG	MICRORNA	MIR3663HG
HGNC38899	MIR3664	MICRORNA	MIR3664
HGNC38939	MIR3665	MICRORNA	MIR3665
HGNC38940	MIR3666	MICRORNA	MIR3666
HGNC38990	MIR3667	MICRORNA	MIR3667
HGNC38982	MIR3668	MICRORNA	MIR3668
HGNC38968	MIR3669	MICRORNA	MIR3669
HGNC38997	MIR3670-1	MICRORNA	MIR3670-1
HGNC43460	MIR3670-2	MICRORNA	MIR3670-2
HGNC50829	MIR3670-3	MICRORNA	MIR3670-3
HGNC50828	MIR3670-4	MICRORNA	MIR3670-4
HGNC38925	MIR3671	MICRORNA	MIR3671
HGNC38957	MIR3672	MICRORNA	MIR3672
HGNC38908	MIR3673	MICRORNA	MIR3673
HGNC38915	MIR3674	MICRORNA	MIR3674
HGNC38973	MIR3675	MICRORNA	MIR3675
HGNC38927	MIR3676	MICRORNA	MIR3676
HGNC38932	MIR3677	MICRORNA	MIR3677
HGNC38891	MIR3678	MICRORNA	MIR3678
HGNC38979	MIR3679	MICRORNA	MIR3679
HGNC38989	MIR3680-1	MICRORNA	MIR3680-1
HGNC43472	MIR3680-2	MICRORNA	MIR3680-2
HGNC38994	MIR3681	MICRORNA	MIR3681
HGNC38916	MIR3682	MICRORNA	MIR3682
HGNC38999	MIR3683	MICRORNA	MIR3683
HGNC38950	MIR3684	MICRORNA	MIR3684
HGNC38886	MIR3685	MICRORNA	MIR3685
HGNC38887	MIR3686	MICRORNA	MIR3686
HGNC38946	MIR3687-1	MICRORNA	MIR3687-1
HGNC50835	MIR3687-2	MICRORNA	MIR3687-2
HGNC38986	MIR3688-1	MICRORNA	MIR3688-1
HGNC41735	MIR3688-2	MICRORNA	MIR3688-2
HGNC38904	MIR3689A	MICRORNA	MIR3689A
HGNC38924	MIR3689B	MICRORNA	MIR3689B
HGNC41816	MIR3689C	MICRORNA	MIR3689C
HGNC41621	MIR3689D1	MICRORNA	MIR3689D1
HGNC41846	MIR3689D2	MICRORNA	MIR3689D2
HGNC41887	MIR3689E	MICRORNA	MIR3689E
HGNC41702	MIR3689F	MICRORNA	MIR3689F
HGNC38967	MIR3690	MICRORNA	MIR3690
HGNC50218	MIR3690-2	MICRORNA	MIR3690-2
HGNC38909	MIR3691	MICRORNA	MIR3691
HGNC38885	MIR3692	MICRORNA	MIR3692
HGNC38926	MIR3713	MICRORNA	MIR3713
HGNC38928	MIR3714	MICRORNA	MIR3714
HGNC38988	MIR3907	MICRORNA	MIR3907
HGNC38991	MIR3908	MICRORNA	MIR3908
HGNC38987	MIR3909	MICRORNA	MIR3909
HGNC38966	MIR3910-1	MICRORNA	MIR3910-1
HGNC38952	MIR3910-2	MICRORNA	MIR3910-2
HGNC38962	MIR3911	MICRORNA	MIR3911
HGNC38923	MIR3912	MICRORNA	MIR3912
HGNC38884	MIR3913-1	MICRORNA	MIR3913-1
HGNC38953	MIR3913-2	MICRORNA	MIR3913-2
HGNC38993	MIR3914-1	MICRORNA	MIR3914-1
HGNC38975	MIR3914-2	MICRORNA	MIR3914-2
HGNC38955	MIR3915	MICRORNA	MIR3915
HGNC38912	MIR3916	MICRORNA	MIR3916
HGNC38911	MIR3917	MICRORNA	MIR3917
HGNC38919	MIR3918	MICRORNA	MIR3918
HGNC38890	MIR3919	MICRORNA	MIR3919
HGNC38974	MIR3920	MICRORNA	MIR3920
HGNC38936	MIR3921	MICRORNA	MIR3921
HGNC38895	MIR3922	MICRORNA	MIR3922
HGNC38978	MIR3923	MICRORNA	MIR3923
HGNC38984	MIR3924	MICRORNA	MIR3924
HGNC38996	MIR3925	MICRORNA	MIR3925
HGNC38959	MIR3926-1	MICRORNA	MIR3926-1
HGNC38883	MIR3926-2	MICRORNA	MIR3926-2
HGNC38901	MIR3927	MICRORNA	MIR3927
HGNC38933	MIR3928	MICRORNA	MIR3928
HGNC38945	MIR3929	MICRORNA	MIR3929
HGNC38965	MIR3934	MICRORNA	MIR3934
HGNC38918	MIR3935	MICRORNA	MIR3935
HGNC38947	MIR3936	MICRORNA	MIR3936
HGNC38970	MIR3937	MICRORNA	MIR3937
HGNC38972	MIR3938	MICRORNA	MIR3938
HGNC38931	MIR3939	MICRORNA	MIR3939
HGNC38893	MIR3940	MICRORNA	MIR3940
HGNC38949	MIR3941	MICRORNA	MIR3941
HGNC38976	MIR3942	MICRORNA	MIR3942
HGNC38888	MIR3943	MICRORNA	MIR3943
HGNC38898	MIR3944	MICRORNA	MIR3944
HGNC38954	MIR3945	MICRORNA	MIR3945
HGNC41595	MIR3960	MICRORNA	MIR3960
HGNC41876	MIR3972	MICRORNA	MIR3972
HGNC41756	MIR3973	MICRORNA	MIR3973
HGNC41672	MIR3974	MICRORNA	MIR3974
HGNC41613	MIR3975	MICRORNA	MIR3975
HGNC41578	MIR3976	MICRORNA	MIR3976
HGNC51104	MIR3976HG	MICRORNA	MIR3976HG
HGNC41721	MIR3977	MICRORNA	MIR3977
HGNC41630	MIR3978	MICRORNA	MIR3978
HGNC38370	MIR4251	MICRORNA	MIR4251
HGNC38384	MIR4252	MICRORNA	MIR4252
HGNC38231	MIR4253	MICRORNA	MIR4253
HGNC38193	MIR4254	MICRORNA	MIR4254
HGNC38187	MIR4255	MICRORNA	MIR4255
HGNC38388	MIR4256	MICRORNA	MIR4256
HGNC38312	MIR4257	MICRORNA	MIR4257
HGNC38281	MIR4258	MICRORNA	MIR4258
HGNC38309	MIR4259	MICRORNA	MIR4259
HGNC38179	MIR4260	MICRORNA	MIR4260
HGNC38272	MIR4261	MICRORNA	MIR4261
HGNC38308	MIR4262	MICRORNA	MIR4262
HGNC38365	MIR4263	MICRORNA	MIR4263
HGNC38338	MIR4264	MICRORNA	MIR4264
HGNC38358	MIR4265	MICRORNA	MIR4265
HGNC38175	MIR4266	MICRORNA	MIR4266
HGNC38286	MIR4267	MICRORNA	MIR4267
HGNC38352	MIR4268	MICRORNA	MIR4268
HGNC38291	MIR4269	MICRORNA	MIR4269
HGNC38377	MIR4270	MICRORNA	MIR4270
HGNC38332	MIR4271	MICRORNA	MIR4271
HGNC38303	MIR4272	MICRORNA	MIR4272
HGNC38339	MIR4273	MICRORNA	MIR4273
HGNC38194	MIR4274	MICRORNA	MIR4274
HGNC38293	MIR4275	MICRORNA	MIR4275
HGNC38232	MIR4276	MICRORNA	MIR4276
HGNC38367	MIR4277	MICRORNA	MIR4277
HGNC38243	MIR4278	MICRORNA	MIR4278
HGNC38195	MIR4279	MICRORNA	MIR4279
HGNC38334	MIR4280	MICRORNA	MIR4280
HGNC38357	MIR4281	MICRORNA	MIR4281
HGNC38189	MIR4282	MICRORNA	MIR4282
HGNC38238	MIR4283-1	MICRORNA	MIR4283-1
HGNC38296	MIR4283-2	MICRORNA	MIR4283-2
HGNC38322	MIR4284	MICRORNA	MIR4284
HGNC38337	MIR4285	MICRORNA	MIR4285
HGNC38186	MIR4286	MICRORNA	MIR4286
HGNC38208	MIR4287	MICRORNA	MIR4287
HGNC38203	MIR4288	MICRORNA	MIR4288
HGNC38278	MIR4289	MICRORNA	MIR4289
HGNC38360	MIR4290	MICRORNA	MIR4290
HGNC38267	MIR4291	MICRORNA	MIR4291
HGNC38348	MIR4292	MICRORNA	MIR4292
HGNC38270	MIR4293	MICRORNA	MIR4293
HGNC38180	MIR4294	MICRORNA	MIR4294
HGNC38220	MIR4295	MICRORNA	MIR4295
HGNC38178	MIR4296	MICRORNA	MIR4296
HGNC38393	MIR4297	MICRORNA	MIR4297
HGNC38313	MIR4298	MICRORNA	MIR4298
HGNC38329	MIR4299	MICRORNA	MIR4299
HGNC38184	MIR4300	MICRORNA	MIR4300
HGNC38323	MIR4301	MICRORNA	MIR4301
HGNC38185	MIR4302	MICRORNA	MIR4302
HGNC38256	MIR4303	MICRORNA	MIR4303
HGNC38276	MIR4304	MICRORNA	MIR4304
HGNC38301	MIR4305	MICRORNA	MIR4305
HGNC38350	MIR4306	MICRORNA	MIR4306
HGNC38257	MIR4307	MICRORNA	MIR4307
HGNC38206	MIR4308	MICRORNA	MIR4308
HGNC38336	MIR4309	MICRORNA	MIR4309
HGNC38383	MIR4310	MICRORNA	MIR4310
HGNC38207	MIR4311	MICRORNA	MIR4311
HGNC38376	MIR4312	MICRORNA	MIR4312
HGNC38310	MIR4313	MICRORNA	MIR4313
HGNC38191	MIR4314	MICRORNA	MIR4314
HGNC38342	MIR4315-1	MICRORNA	MIR4315-1
HGNC38356	MIR4315-2	MICRORNA	MIR4315-2
HGNC38306	MIR4316	MICRORNA	MIR4316
HGNC38260	MIR4317	MICRORNA	MIR4317
HGNC38333	MIR4318	MICRORNA	MIR4318
HGNC38212	MIR4319	MICRORNA	MIR4319
HGNC38369	MIR4320	MICRORNA	MIR4320
HGNC38244	MIR4321	MICRORNA	MIR4321
HGNC38261	MIR4322	MICRORNA	MIR4322
HGNC38394	MIR4323	MICRORNA	MIR4323
HGNC38392	MIR4324	MICRORNA	MIR4324
HGNC38304	MIR4325	MICRORNA	MIR4325
HGNC38314	MIR4326	MICRORNA	MIR4326
HGNC38355	MIR4327	MICRORNA	MIR4327
HGNC38280	MIR4328	MICRORNA	MIR4328
HGNC38290	MIR4329	MICRORNA	MIR4329
HGNC38273	MIR4330	MICRORNA	MIR4330
HGNC41535	MIR4417	MICRORNA	MIR4417
HGNC41789	MIR4418	MICRORNA	MIR4418
HGNC41828	MIR4419A	MICRORNA	MIR4419A
HGNC41724	MIR4419B	MICRORNA	MIR4419B
HGNC41772	MIR4420	MICRORNA	MIR4420
HGNC41879	MIR4421	MICRORNA	MIR4421
HGNC41654	MIR4422	MICRORNA	MIR4422
HGNC41784	MIR4423	MICRORNA	MIR4423
HGNC41805	MIR4424	MICRORNA	MIR4424
HGNC41891	MIR4425	MICRORNA	MIR4425
HGNC41848	MIR4426	MICRORNA	MIR4426
HGNC41678	MIR4427	MICRORNA	MIR4427
HGNC41667	MIR4428	MICRORNA	MIR4428
HGNC41579	MIR4429	MICRORNA	MIR4429
HGNC41646	MIR4430	MICRORNA	MIR4430
HGNC41738	MIR4431	MICRORNA	MIR4431
HGNC41649	MIR4432	MICRORNA	MIR4432
HGNC41634	MIR4433A	MICRORNA	MIR4433A
HGNC50258	MIR4433B	MICRORNA	MIR4433B
HGNC41832	MIR4434	MICRORNA	MIR4434
HGNC41713	MIR4435-1	MICRORNA	MIR4435-1
HGNC35163	MIR4435-1HG	MICRORNA	MIR4435-1HG
HGNC41837	MIR4435-2	MICRORNA	MIR4435-2
HGNC41762	MIR4436A	MICRORNA	MIR4436A
HGNC41587	MIR4436B1	MICRORNA	MIR4436B1
HGNC43451	MIR4436B2	MICRORNA	MIR4436B2
HGNC41715	MIR4437	MICRORNA	MIR4437
HGNC41555	MIR4438	MICRORNA	MIR4438
HGNC41622	MIR4439	MICRORNA	MIR4439
HGNC41740	MIR4440	MICRORNA	MIR4440
HGNC41728	MIR4441	MICRORNA	MIR4441
HGNC41718	MIR4442	MICRORNA	MIR4442
HGNC41830	MIR4443	MICRORNA	MIR4443
HGNC41710	MIR4444-1	MICRORNA	MIR4444-1
HGNC43481	MIR4444-2	MICRORNA	MIR4444-2
HGNC41614	MIR4445	MICRORNA	MIR4445
HGNC41700	MIR4446	MICRORNA	MIR4446
HGNC41850	MIR4447	MICRORNA	MIR4447
HGNC41604	MIR4448	MICRORNA	MIR4448
HGNC41864	MIR4449	MICRORNA	MIR4449
HGNC41725	MIR4450	MICRORNA	MIR4450
HGNC41858	MIR4451	MICRORNA	MIR4451
HGNC41539	MIR4452	MICRORNA	MIR4452
HGNC41892	MIR4453	MICRORNA	MIR4453
HGNC41553	MIR4454	MICRORNA	MIR4454
HGNC41536	MIR4455	MICRORNA	MIR4455
HGNC41606	MIR4456	MICRORNA	MIR4456
HGNC41554	MIR4457	MICRORNA	MIR4457
HGNC41674	MIR4458	MICRORNA	MIR4458
HGNC49008	MIR4458HG	MICRORNA	MIR4458HG
HGNC41551	MIR4459	MICRORNA	MIR4459
HGNC41795	MIR4460	MICRORNA	MIR4460
HGNC41656	MIR4461	MICRORNA	MIR4461
HGNC41549	MIR4462	MICRORNA	MIR4462
HGNC41665	MIR4463	MICRORNA	MIR4463
HGNC41528	MIR4464	MICRORNA	MIR4464
HGNC41842	MIR4465	MICRORNA	MIR4465
HGNC41726	MIR4466	MICRORNA	MIR4466
HGNC41896	MIR4467	MICRORNA	MIR4467
HGNC41533	MIR4468	MICRORNA	MIR4468
HGNC41556	MIR4469	MICRORNA	MIR4469
HGNC41833	MIR4470	MICRORNA	MIR4470
HGNC41657	MIR4471	MICRORNA	MIR4471
HGNC41644	MIR4472-1	MICRORNA	MIR4472-1
HGNC41752	MIR4472-2	MICRORNA	MIR4472-2
HGNC41540	MIR4473	MICRORNA	MIR4473
HGNC41821	MIR4474	MICRORNA	MIR4474
HGNC41697	MIR4475	MICRORNA	MIR4475
HGNC41793	MIR4476	MICRORNA	MIR4476
HGNC41859	MIR4477A	MICRORNA	MIR4477A
HGNC41898	MIR4477B	MICRORNA	MIR4477B
HGNC41759	MIR4478	MICRORNA	MIR4478
HGNC41767	MIR4479	MICRORNA	MIR4479
HGNC41716	MIR4480	MICRORNA	MIR4480
HGNC41781	MIR4481	MICRORNA	MIR4481
HGNC41792	MIR4482	MICRORNA	MIR4482
HGNC41761	MIR4483	MICRORNA	MIR4483
HGNC41799	MIR4484	MICRORNA	MIR4484
HGNC41628	MIR4485	MICRORNA	MIR4485
HGNC41566	MIR4486	MICRORNA	MIR4486
HGNC41851	MIR4487	MICRORNA	MIR4487
HGNC41599	MIR4488	MICRORNA	MIR4488
HGNC41685	MIR4489	MICRORNA	MIR4489
HGNC41871	MIR4490	MICRORNA	MIR4490
HGNC41808	MIR4491	MICRORNA	MIR4491
HGNC41563	MIR4492	MICRORNA	MIR4492
HGNC41778	MIR4493	MICRORNA	MIR4493
HGNC41731	MIR4494	MICRORNA	MIR4494
HGNC41693	MIR4495	MICRORNA	MIR4495
HGNC41569	MIR4496	MICRORNA	MIR4496
HGNC41737	MIR4497	MICRORNA	MIR4497
HGNC41838	MIR4498	MICRORNA	MIR4498
HGNC41739	MIR4499	MICRORNA	MIR4499
HGNC41853	MIR4500	MICRORNA	MIR4500
HGNC42773	MIR4500HG	MICRORNA	MIR4500HG
HGNC41650	MIR4501	MICRORNA	MIR4501
HGNC41534	MIR4502	MICRORNA	MIR4502
HGNC41675	MIR4503	MICRORNA	MIR4503
HGNC41624	MIR4504	MICRORNA	MIR4504
HGNC41743	MIR4505	MICRORNA	MIR4505
HGNC41663	MIR4506	MICRORNA	MIR4506
HGNC41642	MIR4507	MICRORNA	MIR4507
HGNC41659	MIR4508	MICRORNA	MIR4508
HGNC41860	MIR4509-1	MICRORNA	MIR4509-1
HGNC41537	MIR4509-2	MICRORNA	MIR4509-2
HGNC41610	MIR4509-3	MICRORNA	MIR4509-3
HGNC41708	MIR4510	MICRORNA	MIR4510
HGNC41589	MIR4511	MICRORNA	MIR4511
HGNC41701	MIR4512	MICRORNA	MIR4512
HGNC41855	MIR4513	MICRORNA	MIR4513
HGNC41845	MIR4514	MICRORNA	MIR4514
HGNC41800	MIR4515	MICRORNA	MIR4515
HGNC41617	MIR4516	MICRORNA	MIR4516
HGNC41878	MIR4517	MICRORNA	MIR4517
HGNC41809	MIR4518	MICRORNA	MIR4518
HGNC41544	MIR4519	MICRORNA	MIR4519
HGNC41775	MIR4520-1	MICRORNA	MIR4520-1
HGNC41839	MIR4520-2	MICRORNA	MIR4520-2
HGNC41813	MIR4521	MICRORNA	MIR4521
HGNC41668	MIR4522	MICRORNA	MIR4522
HGNC41583	MIR4523	MICRORNA	MIR4523
HGNC41771	MIR4524A	MICRORNA	MIR4524A
HGNC43520	MIR4524B	MICRORNA	MIR4524B
HGNC41903	MIR4525	MICRORNA	MIR4525
HGNC41618	MIR4526	MICRORNA	MIR4526
HGNC41633	MIR4527	MICRORNA	MIR4527
HGNC41547	MIR4528	MICRORNA	MIR4528
HGNC41703	MIR4529	MICRORNA	MIR4529
HGNC41764	MIR4530	MICRORNA	MIR4530
HGNC41872	MIR4531	MICRORNA	MIR4531
HGNC41869	MIR4532	MICRORNA	MIR4532
HGNC41886	MIR4533	MICRORNA	MIR4533
HGNC41692	MIR4534	MICRORNA	MIR4534
HGNC41629	MIR4535	MICRORNA	MIR4535
HGNC41730	MIR4536-1	MICRORNA	MIR4536-1
HGNC43525	MIR4536-2	MICRORNA	MIR4536-2
HGNC41682	MIR4537	MICRORNA	MIR4537
HGNC41664	MIR4538	MICRORNA	MIR4538
HGNC41546	MIR4539	MICRORNA	MIR4539
HGNC41670	MIR4540	MICRORNA	MIR4540
HGNC41593	MIR4632	MICRORNA	MIR4632
HGNC41822	MIR4633	MICRORNA	MIR4633
HGNC41559	MIR4634	MICRORNA	MIR4634
HGNC41748	MIR4635	MICRORNA	MIR4635
HGNC41798	MIR4636	MICRORNA	MIR4636
HGNC41651	MIR4637	MICRORNA	MIR4637
HGNC41841	MIR4638	MICRORNA	MIR4638
HGNC41645	MIR4639	MICRORNA	MIR4639
HGNC41561	MIR4640	MICRORNA	MIR4640
HGNC41835	MIR4641	MICRORNA	MIR4641
HGNC41865	MIR4642	MICRORNA	MIR4642
HGNC41814	MIR4643	MICRORNA	MIR4643
HGNC41687	MIR4644	MICRORNA	MIR4644
HGNC41689	MIR4645	MICRORNA	MIR4645
HGNC41543	MIR4646	MICRORNA	MIR4646
HGNC41594	MIR4647	MICRORNA	MIR4647
HGNC41560	MIR4648	MICRORNA	MIR4648
HGNC41852	MIR4649	MICRORNA	MIR4649
HGNC41755	MIR4650-1	MICRORNA	MIR4650-1
HGNC41810	MIR4650-2	MICRORNA	MIR4650-2
HGNC41647	MIR4651	MICRORNA	MIR4651
HGNC41615	MIR4652	MICRORNA	MIR4652
HGNC41562	MIR4653	MICRORNA	MIR4653
HGNC41643	MIR4654	MICRORNA	MIR4654
HGNC41754	MIR4655	MICRORNA	MIR4655
HGNC41749	MIR4656	MICRORNA	MIR4656
HGNC41706	MIR4657	MICRORNA	MIR4657
HGNC41673	MIR4658	MICRORNA	MIR4658
HGNC41857	MIR4659A	MICRORNA	MIR4659A
HGNC41530	MIR4659B	MICRORNA	MIR4659B
HGNC41861	MIR4660	MICRORNA	MIR4660
HGNC41582	MIR4661	MICRORNA	MIR4661
HGNC41826	MIR4662A	MICRORNA	MIR4662A
HGNC41607	MIR4662B	MICRORNA	MIR4662B
HGNC41623	MIR4663	MICRORNA	MIR4663
HGNC41777	MIR4664	MICRORNA	MIR4664
HGNC41696	MIR4665	MICRORNA	MIR4665
HGNC41750	MIR4666A	MICRORNA	MIR4666A
HGNC43486	MIR4666B	MICRORNA	MIR4666B
HGNC41723	MIR4667	MICRORNA	MIR4667
HGNC41545	MIR4668	MICRORNA	MIR4668
HGNC41558	MIR4669	MICRORNA	MIR4669
HGNC41862	MIR4670	MICRORNA	MIR4670
HGNC41598	MIR4671	MICRORNA	MIR4671
HGNC41662	MIR4672	MICRORNA	MIR4672
HGNC41574	MIR4673	MICRORNA	MIR4673
HGNC41729	MIR4674	MICRORNA	MIR4674
HGNC41619	MIR4675	MICRORNA	MIR4675
HGNC41691	MIR4676	MICRORNA	MIR4676
HGNC41844	MIR4677	MICRORNA	MIR4677
HGNC41717	MIR4678	MICRORNA	MIR4678
HGNC41612	MIR4679-1	MICRORNA	MIR4679-1
HGNC41890	MIR4679-2	MICRORNA	MIR4679-2
HGNC41541	MIR4680	MICRORNA	MIR4680
HGNC41753	MIR4681	MICRORNA	MIR4681
HGNC41788	MIR4682	MICRORNA	MIR4682
HGNC41883	MIR4683	MICRORNA	MIR4683
HGNC41695	MIR4684	MICRORNA	MIR4684
HGNC41802	MIR4685	MICRORNA	MIR4685
HGNC41601	MIR4686	MICRORNA	MIR4686
HGNC41712	MIR4687	MICRORNA	MIR4687
HGNC41897	MIR4688	MICRORNA	MIR4688
HGNC41895	MIR4689	MICRORNA	MIR4689
HGNC41707	MIR4690	MICRORNA	MIR4690
HGNC41796	MIR4691	MICRORNA	MIR4691
HGNC41856	MIR4692	MICRORNA	MIR4692
HGNC41818	MIR4693	MICRORNA	MIR4693
HGNC41586	MIR4694	MICRORNA	MIR4694
HGNC41573	MIR4695	MICRORNA	MIR4695
HGNC41780	MIR4696	MICRORNA	MIR4696
HGNC41570	MIR4697	MICRORNA	MIR4697
HGNC27448	MIR4697HG	MICRORNA	MIR4697HG
HGNC41867	MIR4698	MICRORNA	MIR4698
HGNC41636	MIR4699	MICRORNA	MIR4699
HGNC41806	MIR4700	MICRORNA	MIR4700
HGNC41627	MIR4701	MICRORNA	MIR4701
HGNC41817	MIR4703	MICRORNA	MIR4703
HGNC41602	MIR4704	MICRORNA	MIR4704
HGNC41567	MIR4705	MICRORNA	MIR4705
HGNC41576	MIR4706	MICRORNA	MIR4706
HGNC41531	MIR4707	MICRORNA	MIR4707
HGNC41824	MIR4708	MICRORNA	MIR4708
HGNC41690	MIR4709	MICRORNA	MIR4709
HGNC41727	MIR4710	MICRORNA	MIR4710
HGNC41847	MIR4711	MICRORNA	MIR4711
HGNC41732	MIR4712	MICRORNA	MIR4712
HGNC41899	MIR4713	MICRORNA	MIR4713
HGNC41763	MIR4714	MICRORNA	MIR4714
HGNC41666	MIR4715	MICRORNA	MIR4715
HGNC41812	MIR4716	MICRORNA	MIR4716
HGNC41571	MIR4717	MICRORNA	MIR4717
HGNC41900	MIR4718	MICRORNA	MIR4718
HGNC41807	MIR4719	MICRORNA	MIR4719
HGNC41705	MIR4720	MICRORNA	MIR4720
HGNC41609	MIR4721	MICRORNA	MIR4721
HGNC41782	MIR4722	MICRORNA	MIR4722
HGNC41660	MIR4723	MICRORNA	MIR4723
HGNC41590	MIR4724	MICRORNA	MIR4724
HGNC41608	MIR4725	MICRORNA	MIR4725
HGNC41722	MIR4726	MICRORNA	MIR4726
HGNC41709	MIR4727	MICRORNA	MIR4727
HGNC41632	MIR4728	MICRORNA	MIR4728
HGNC41585	MIR4729	MICRORNA	MIR4729
HGNC41880	MIR4730	MICRORNA	MIR4730
HGNC41597	MIR4731	MICRORNA	MIR4731
HGNC41639	MIR4732	MICRORNA	MIR4732
HGNC41638	MIR4733	MICRORNA	MIR4733
HGNC41572	MIR4734	MICRORNA	MIR4734
HGNC41888	MIR4735	MICRORNA	MIR4735
HGNC41804	MIR4736	MICRORNA	MIR4736
HGNC41669	MIR4737	MICRORNA	MIR4737
HGNC41679	MIR4738	MICRORNA	MIR4738
HGNC41801	MIR4739	MICRORNA	MIR4739
HGNC41711	MIR4740	MICRORNA	MIR4740
HGNC41661	MIR4741	MICRORNA	MIR4741
HGNC41565	MIR4742	MICRORNA	MIR4742
HGNC41894	MIR4743	MICRORNA	MIR4743
HGNC41866	MIR4744	MICRORNA	MIR4744
HGNC41868	MIR4745	MICRORNA	MIR4745
HGNC41904	MIR4746	MICRORNA	MIR4746
HGNC41827	MIR4747	MICRORNA	MIR4747
HGNC41557	MIR4748	MICRORNA	MIR4748
HGNC41760	MIR4749	MICRORNA	MIR4749
HGNC41765	MIR4750	MICRORNA	MIR4750
HGNC41819	MIR4751	MICRORNA	MIR4751
HGNC41803	MIR4752	MICRORNA	MIR4752
HGNC41527	MIR4753	MICRORNA	MIR4753
HGNC41786	MIR4754	MICRORNA	MIR4754
HGNC41815	MIR4755	MICRORNA	MIR4755
HGNC41529	MIR4756	MICRORNA	MIR4756
HGNC41746	MIR4757	MICRORNA	MIR4757
HGNC41836	MIR4758	MICRORNA	MIR4758
HGNC41575	MIR4759	MICRORNA	MIR4759
HGNC41698	MIR4760	MICRORNA	MIR4760
HGNC41591	MIR4761	MICRORNA	MIR4761
HGNC41603	MIR4762	MICRORNA	MIR4762
HGNC41677	MIR4763	MICRORNA	MIR4763
HGNC41714	MIR4764	MICRORNA	MIR4764
HGNC41791	MIR4765	MICRORNA	MIR4765
HGNC41680	MIR4766	MICRORNA	MIR4766
HGNC41548	MIR4767	MICRORNA	MIR4767
HGNC41592	MIR4768	MICRORNA	MIR4768
HGNC41694	MIR4769	MICRORNA	MIR4769
HGNC41542	MIR4770	MICRORNA	MIR4770
HGNC41901	MIR4771-1	MICRORNA	MIR4771-1
HGNC41774	MIR4771-2	MICRORNA	MIR4771-2
HGNC41741	MIR4772	MICRORNA	MIR4772
HGNC41699	MIR4773-1	MICRORNA	MIR4773-1
HGNC41790	MIR4773-2	MICRORNA	MIR4773-2
HGNC41873	MIR4774	MICRORNA	MIR4774
HGNC41885	MIR4775	MICRORNA	MIR4775
HGNC41641	MIR4776-1	MICRORNA	MIR4776-1
HGNC41631	MIR4776-2	MICRORNA	MIR4776-2
HGNC41773	MIR4777	MICRORNA	MIR4777
HGNC41648	MIR4778	MICRORNA	MIR4778
HGNC41747	MIR4779	MICRORNA	MIR4779
HGNC41552	MIR4780	MICRORNA	MIR4780
HGNC41769	MIR4781	MICRORNA	MIR4781
HGNC41635	MIR4782	MICRORNA	MIR4782
HGNC41874	MIR4783	MICRORNA	MIR4783
HGNC41580	MIR4784	MICRORNA	MIR4784
HGNC41889	MIR4785	MICRORNA	MIR4785
HGNC41751	MIR4786	MICRORNA	MIR4786
HGNC41653	MIR4787	MICRORNA	MIR4787
HGNC41676	MIR4788	MICRORNA	MIR4788
HGNC41719	MIR4789	MICRORNA	MIR4789
HGNC41820	MIR4790	MICRORNA	MIR4790
HGNC41704	MIR4791	MICRORNA	MIR4791
HGNC41577	MIR4792	MICRORNA	MIR4792
HGNC41538	MIR4793	MICRORNA	MIR4793
HGNC41829	MIR4794	MICRORNA	MIR4794
HGNC41757	MIR4795	MICRORNA	MIR4795
HGNC41779	MIR4796	MICRORNA	MIR4796
HGNC41758	MIR4797	MICRORNA	MIR4797
HGNC41616	MIR4798	MICRORNA	MIR4798
HGNC41584	MIR4799	MICRORNA	MIR4799
HGNC41877	MIR4800	MICRORNA	MIR4800
HGNC41840	MIR4801	MICRORNA	MIR4801
HGNC41658	MIR4802	MICRORNA	MIR4802
HGNC41568	MIR4803	MICRORNA	MIR4803
HGNC41720	MIR4804	MICRORNA	MIR4804
HGNC43494	MIR4999	MICRORNA	MIR4999
HGNC43464	MIR5000	MICRORNA	MIR5000
HGNC43462	MIR5001	MICRORNA	MIR5001
HGNC43470	MIR5002	MICRORNA	MIR5002
HGNC43512	MIR5003	MICRORNA	MIR5003
HGNC43532	MIR5004	MICRORNA	MIR5004
HGNC43495	MIR5006	MICRORNA	MIR5006
HGNC43468	MIR5007	MICRORNA	MIR5007
HGNC43546	MIR5008	MICRORNA	MIR5008
HGNC43458	MIR5009	MICRORNA	MIR5009
HGNC43484	MIR5010	MICRORNA	MIR5010
HGNC43496	MIR5011	MICRORNA	MIR5011
HGNC41834	MIR5047	MICRORNA	MIR5047
HGNC43480	MIR5087	MICRORNA	MIR5087
HGNC43489	MIR5088	MICRORNA	MIR5088
HGNC43536	MIR5089	MICRORNA	MIR5089
HGNC43547	MIR5090	MICRORNA	MIR5090
HGNC43478	MIR5091	MICRORNA	MIR5091
HGNC43467	MIR5092	MICRORNA	MIR5092
HGNC43474	MIR5093	MICRORNA	MIR5093
HGNC43519	MIR5094	MICRORNA	MIR5094
HGNC41849	MIR5095	MICRORNA	MIR5095
HGNC41611	MIR5096	MICRORNA	MIR5096
HGNC43540	MIR5100	MICRORNA	MIR5100
HGNC43459	MIR5186	MICRORNA	MIR5186
HGNC43523	MIR5187	MICRORNA	MIR5187
HGNC43502	MIR5188	MICRORNA	MIR5188
HGNC43515	MIR5189	MICRORNA	MIR5189
HGNC43549	MIR5190	MICRORNA	MIR5190
HGNC43497	MIR5191	MICRORNA	MIR5191
HGNC43473	MIR5192	MICRORNA	MIR5192
HGNC43534	MIR5193	MICRORNA	MIR5193
HGNC43498	MIR5194	MICRORNA	MIR5194
HGNC43526	MIR5195	MICRORNA	MIR5195
HGNC43542	MIR5196	MICRORNA	MIR5196
HGNC43450	MIR5197	MICRORNA	MIR5197
HGNC43513	MIR5571	MICRORNA	MIR5571
HGNC43476	MIR5572	MICRORNA	MIR5572
HGNC43485	MIR5579	MICRORNA	MIR5579
HGNC43482	MIR5580	MICRORNA	MIR5580
HGNC43527	MIR5581	MICRORNA	MIR5581
HGNC43461	MIR5582	MICRORNA	MIR5582
HGNC43491	MIR5583-1	MICRORNA	MIR5583-1
HGNC43471	MIR5583-2	MICRORNA	MIR5583-2
HGNC43507	MIR5584	MICRORNA	MIR5584
HGNC43452	MIR5585	MICRORNA	MIR5585
HGNC43493	MIR5586	MICRORNA	MIR5586
HGNC43508	MIR5587	MICRORNA	MIR5587
HGNC43505	MIR5588	MICRORNA	MIR5588
HGNC43514	MIR5589	MICRORNA	MIR5589
HGNC43541	MIR5590	MICRORNA	MIR5590
HGNC43531	MIR5591	MICRORNA	MIR5591
HGNC43492	MIR5680	MICRORNA	MIR5680
HGNC43518	MIR5681A	MICRORNA	MIR5681A
HGNC43538	MIR5681B	MICRORNA	MIR5681B
HGNC43477	MIR5682	MICRORNA	MIR5682
HGNC43453	MIR5683	MICRORNA	MIR5683
HGNC43544	MIR5684	MICRORNA	MIR5684
HGNC43543	MIR5685	MICRORNA	MIR5685
HGNC43529	MIR5686	MICRORNA	MIR5686
HGNC43457	MIR5687	MICRORNA	MIR5687
HGNC43463	MIR5688	MICRORNA	MIR5688
HGNC43479	MIR5689	MICRORNA	MIR5689
HGNC43490	MIR5690	MICRORNA	MIR5690
HGNC43545	MIR5691	MICRORNA	MIR5691
HGNC43533	MIR5692A1	MICRORNA	MIR5692A1
HGNC43466	MIR5692A2	MICRORNA	MIR5692A2
HGNC43535	MIR5692B	MICRORNA	MIR5692B
HGNC43506	MIR5692C1	MICRORNA	MIR5692C1
HGNC43448	MIR5692C2	MICRORNA	MIR5692C2
HGNC43499	MIR5693	MICRORNA	MIR5693
HGNC43530	MIR5694	MICRORNA	MIR5694
HGNC43548	MIR5695	MICRORNA	MIR5695
HGNC43516	MIR5696	MICRORNA	MIR5696
HGNC43509	MIR5697	MICRORNA	MIR5697
HGNC43487	MIR5698	MICRORNA	MIR5698
HGNC43456	MIR5699	MICRORNA	MIR5699
HGNC43521	MIR5700	MICRORNA	MIR5700
HGNC43522	MIR5701-1	MICRORNA	MIR5701-1
HGNC43510	MIR5701-2	MICRORNA	MIR5701-2
HGNC50844	MIR5701-3	MICRORNA	MIR5701-3
HGNC43503	MIR5702	MICRORNA	MIR5702
HGNC43475	MIR5703	MICRORNA	MIR5703
HGNC43469	MIR5704	MICRORNA	MIR5704
HGNC43504	MIR5705	MICRORNA	MIR5705
HGNC43500	MIR5706	MICRORNA	MIR5706
HGNC43449	MIR5707	MICRORNA	MIR5707
HGNC43511	MIR5708	MICRORNA	MIR5708
HGNC49977	MIR5739	MICRORNA	MIR5739
HGNC49930	MIR5787	MICRORNA	MIR5787
HGNC50261	MIR6068	MICRORNA	MIR6068
HGNC50124	MIR6069	MICRORNA	MIR6069
HGNC49950	MIR6070	MICRORNA	MIR6070
HGNC50229	MIR6071	MICRORNA	MIR6071
HGNC50144	MIR6072	MICRORNA	MIR6072
HGNC50128	MIR6073	MICRORNA	MIR6073
HGNC50060	MIR6074	MICRORNA	MIR6074
HGNC50198	MIR6075	MICRORNA	MIR6075
HGNC50232	MIR6076	MICRORNA	MIR6076
HGNC50025	MIR6077	MICRORNA	MIR6077
HGNC50175	MIR6077-2	MICRORNA	MIR6077-2
HGNC50136	MIR6078	MICRORNA	MIR6078
HGNC50114	MIR6079	MICRORNA	MIR6079
HGNC50142	MIR6080	MICRORNA	MIR6080
HGNC50151	MIR6081	MICRORNA	MIR6081
HGNC49984	MIR6082	MICRORNA	MIR6082
HGNC50076	MIR6083	MICRORNA	MIR6083
HGNC50235	MIR6084	MICRORNA	MIR6084
HGNC50002	MIR6085	MICRORNA	MIR6085
HGNC49986	MIR6086	MICRORNA	MIR6086
HGNC50045	MIR6087	MICRORNA	MIR6087
HGNC50164	MIR6088	MICRORNA	MIR6088
HGNC50179	MIR6089	MICRORNA	MIR6089
HGNC50011	MIR6089-2	MICRORNA	MIR6089-2
HGNC50204	MIR6090	MICRORNA	MIR6090
HGNC50200	MIR6124	MICRORNA	MIR6124
HGNC49931	MIR6125	MICRORNA	MIR6125
HGNC50099	MIR6126	MICRORNA	MIR6126
HGNC50163	MIR6127	MICRORNA	MIR6127
HGNC50109	MIR6128	MICRORNA	MIR6128
HGNC50220	MIR6129	MICRORNA	MIR6129
HGNC50156	MIR6130	MICRORNA	MIR6130
HGNC49929	MIR6131	MICRORNA	MIR6131
HGNC50272	MIR6132	MICRORNA	MIR6132
HGNC50007	MIR6133	MICRORNA	MIR6133
HGNC49951	MIR6134	MICRORNA	MIR6134
HGNC50197	MIR6165	MICRORNA	MIR6165
HGNC49962	MIR6499	MICRORNA	MIR6499
HGNC49935	MIR6500	MICRORNA	MIR6500
HGNC50033	MIR6501	MICRORNA	MIR6501
HGNC50062	MIR6502	MICRORNA	MIR6502
HGNC49968	MIR6503	MICRORNA	MIR6503
HGNC49976	MIR6504	MICRORNA	MIR6504
HGNC50104	MIR6505	MICRORNA	MIR6505
HGNC50158	MIR6506	MICRORNA	MIR6506
HGNC50199	MIR6507	MICRORNA	MIR6507
HGNC50217	MIR6508	MICRORNA	MIR6508
HGNC50207	MIR6509	MICRORNA	MIR6509
HGNC50101	MIR6510	MICRORNA	MIR6510
HGNC50119	MIR6511A1	MICRORNA	MIR6511A1
HGNC50150	MIR6511A2	MICRORNA	MIR6511A2
HGNC50265	MIR6511A3	MICRORNA	MIR6511A3
HGNC50188	MIR6511A4	MICRORNA	MIR6511A4
HGNC50228	MIR6511B1	MICRORNA	MIR6511B1
HGNC50230	MIR6511B2	MICRORNA	MIR6511B2
HGNC50259	MIR6512	MICRORNA	MIR6512
HGNC50247	MIR6513	MICRORNA	MIR6513
HGNC50147	MIR6514	MICRORNA	MIR6514
HGNC50227	MIR6515	MICRORNA	MIR6515
HGNC50233	MIR6516	MICRORNA	MIR6516
HGNC49996	MIR6715A	MICRORNA	MIR6715A
HGNC50249	MIR6715B	MICRORNA	MIR6715B
HGNC50048	MIR6716	MICRORNA	MIR6716
HGNC50000	MIR6717	MICRORNA	MIR6717
HGNC50195	MIR6718	MICRORNA	MIR6718
HGNC50012	MIR6719	MICRORNA	MIR6719
HGNC50032	MIR6720	MICRORNA	MIR6720
HGNC50049	MIR6721	MICRORNA	MIR6721
HGNC49927	MIR6722	MICRORNA	MIR6722
HGNC50152	MIR6723	MICRORNA	MIR6723
HGNC50837	MIR6724-1	MICRORNA	MIR6724-1
HGNC50832	MIR6724-2	MICRORNA	MIR6724-2
HGNC50842	MIR6724-3	MICRORNA	MIR6724-3
HGNC50830	MIR6724-4	MICRORNA	MIR6724-4
HGNC50009	MIR6726	MICRORNA	MIR6726
HGNC50171	MIR6727	MICRORNA	MIR6727
HGNC49961	MIR6728	MICRORNA	MIR6728
HGNC50103	MIR6729	MICRORNA	MIR6729
HGNC50222	MIR6730	MICRORNA	MIR6730
HGNC50036	MIR6731	MICRORNA	MIR6731
HGNC50066	MIR6732	MICRORNA	MIR6732
HGNC50239	MIR6733	MICRORNA	MIR6733
HGNC50219	MIR6734	MICRORNA	MIR6734
HGNC50126	MIR6735	MICRORNA	MIR6735
HGNC50072	MIR6736	MICRORNA	MIR6736
HGNC50273	MIR6737	MICRORNA	MIR6737
HGNC49939	MIR6738	MICRORNA	MIR6738
HGNC50165	MIR6739	MICRORNA	MIR6739
HGNC50082	MIR6740	MICRORNA	MIR6740
HGNC50004	MIR6741	MICRORNA	MIR6741
HGNC50090	MIR6742	MICRORNA	MIR6742
HGNC50008	MIR6743	MICRORNA	MIR6743
HGNC50051	MIR6744	MICRORNA	MIR6744
HGNC50106	MIR6745	MICRORNA	MIR6745
HGNC49925	MIR6746	MICRORNA	MIR6746
HGNC50027	MIR6747	MICRORNA	MIR6747
HGNC50141	MIR6748	MICRORNA	MIR6748
HGNC50087	MIR6749	MICRORNA	MIR6749
HGNC49965	MIR6750	MICRORNA	MIR6750
HGNC49983	MIR6751	MICRORNA	MIR6751
HGNC50020	MIR6752	MICRORNA	MIR6752
HGNC50255	MIR6753	MICRORNA	MIR6753
HGNC50203	MIR6754	MICRORNA	MIR6754
HGNC50224	MIR6755	MICRORNA	MIR6755
HGNC49974	MIR6756	MICRORNA	MIR6756
HGNC50160	MIR6757	MICRORNA	MIR6757
HGNC50038	MIR6758	MICRORNA	MIR6758
HGNC50063	MIR6759	MICRORNA	MIR6759
HGNC49955	MIR6760	MICRORNA	MIR6760
HGNC49949	MIR6761	MICRORNA	MIR6761
HGNC50168	MIR6762	MICRORNA	MIR6762
HGNC50139	MIR6763	MICRORNA	MIR6763
HGNC49994	MIR6764	MICRORNA	MIR6764
HGNC50030	MIR6765	MICRORNA	MIR6765
HGNC49941	MIR6766	MICRORNA	MIR6766
HGNC50133	MIR6767	MICRORNA	MIR6767
HGNC50264	MIR6768	MICRORNA	MIR6768
HGNC50079	MIR6769A	MICRORNA	MIR6769A
HGNC50016	MIR6769B	MICRORNA	MIR6769B
HGNC50223	MIR6770-1	MICRORNA	MIR6770-1
HGNC50115	MIR6770-2	MICRORNA	MIR6770-2
HGNC50034	MIR6770-3	MICRORNA	MIR6770-3
HGNC50212	MIR6771	MICRORNA	MIR6771
HGNC50064	MIR6772	MICRORNA	MIR6772
HGNC50132	MIR6773	MICRORNA	MIR6773
HGNC50202	MIR6774	MICRORNA	MIR6774
HGNC50100	MIR6775	MICRORNA	MIR6775
HGNC50193	MIR6776	MICRORNA	MIR6776
HGNC50173	MIR6777	MICRORNA	MIR6777
HGNC50183	MIR6778	MICRORNA	MIR6778
HGNC50148	MIR6779	MICRORNA	MIR6779
HGNC50069	MIR6780A	MICRORNA	MIR6780A
HGNC50237	MIR6780B	MICRORNA	MIR6780B
HGNC50185	MIR6781	MICRORNA	MIR6781
HGNC50270	MIR6782	MICRORNA	MIR6782
HGNC50159	MIR6783	MICRORNA	MIR6783
HGNC49988	MIR6784	MICRORNA	MIR6784
HGNC50206	MIR6785	MICRORNA	MIR6785
HGNC49970	MIR6786	MICRORNA	MIR6786
HGNC50209	MIR6787	MICRORNA	MIR6787
HGNC50078	MIR6788	MICRORNA	MIR6788
HGNC50094	MIR6789	MICRORNA	MIR6789
HGNC50161	MIR6790	MICRORNA	MIR6790
HGNC50097	MIR6791	MICRORNA	MIR6791
HGNC50054	MIR6792	MICRORNA	MIR6792
HGNC50251	MIR6793	MICRORNA	MIR6793
HGNC50117	MIR6794	MICRORNA	MIR6794
HGNC50031	MIR6795	MICRORNA	MIR6795
HGNC50186	MIR6796	MICRORNA	MIR6796
HGNC50169	MIR6797	MICRORNA	MIR6797
HGNC50013	MIR6798	MICRORNA	MIR6798
HGNC50162	MIR6799	MICRORNA	MIR6799
HGNC50042	MIR6800	MICRORNA	MIR6800
HGNC50178	MIR6801	MICRORNA	MIR6801
HGNC50154	MIR6802	MICRORNA	MIR6802
HGNC50035	MIR6803	MICRORNA	MIR6803
HGNC50253	MIR6804	MICRORNA	MIR6804
HGNC50215	MIR6805	MICRORNA	MIR6805
HGNC49937	MIR6806	MICRORNA	MIR6806
HGNC50191	MIR6807	MICRORNA	MIR6807
HGNC50046	MIR6808	MICRORNA	MIR6808
HGNC49926	MIR6809	MICRORNA	MIR6809
HGNC49987	MIR6810	MICRORNA	MIR6810
HGNC49944	MIR6811	MICRORNA	MIR6811
HGNC50116	MIR6812	MICRORNA	MIR6812
HGNC50017	MIR6813	MICRORNA	MIR6813
HGNC50145	MIR6814	MICRORNA	MIR6814
HGNC50225	MIR6815	MICRORNA	MIR6815
HGNC50256	MIR6816	MICRORNA	MIR6816
HGNC50112	MIR6817	MICRORNA	MIR6817
HGNC49940	MIR6818	MICRORNA	MIR6818
HGNC50155	MIR6819	MICRORNA	MIR6819
HGNC50095	MIR6820	MICRORNA	MIR6820
HGNC49980	MIR6821	MICRORNA	MIR6821
HGNC49999	MIR6822	MICRORNA	MIR6822
HGNC49952	MIR6823	MICRORNA	MIR6823
HGNC49946	MIR6824	MICRORNA	MIR6824
HGNC50208	MIR6825	MICRORNA	MIR6825
HGNC50001	MIR6826	MICRORNA	MIR6826
HGNC50234	MIR6827	MICRORNA	MIR6827
HGNC50057	MIR6828	MICRORNA	MIR6828
HGNC50055	MIR6829	MICRORNA	MIR6829
HGNC49966	MIR6830	MICRORNA	MIR6830
HGNC49936	MIR6831	MICRORNA	MIR6831
HGNC50140	MIR6832	MICRORNA	MIR6832
HGNC50245	MIR6833	MICRORNA	MIR6833
HGNC50108	MIR6834	MICRORNA	MIR6834
HGNC49963	MIR6835	MICRORNA	MIR6835
HGNC50067	MIR6836	MICRORNA	MIR6836
HGNC50125	MIR6837	MICRORNA	MIR6837
HGNC50050	MIR6838	MICRORNA	MIR6838
HGNC49953	MIR6839	MICRORNA	MIR6839
HGNC50138	MIR6840	MICRORNA	MIR6840
HGNC50070	MIR6841	MICRORNA	MIR6841
HGNC50254	MIR6842	MICRORNA	MIR6842
HGNC50240	MIR6843	MICRORNA	MIR6843
HGNC50135	MIR6844	MICRORNA	MIR6844
HGNC49956	MIR6845	MICRORNA	MIR6845
HGNC50026	MIR6846	MICRORNA	MIR6846
HGNC50022	MIR6847	MICRORNA	MIR6847
HGNC50176	MIR6848	MICRORNA	MIR6848
HGNC49991	MIR6849	MICRORNA	MIR6849
HGNC50093	MIR6850	MICRORNA	MIR6850
HGNC50083	MIR6851	MICRORNA	MIR6851
HGNC49993	MIR6852	MICRORNA	MIR6852
HGNC49945	MIR6853	MICRORNA	MIR6853
HGNC50084	MIR6854	MICRORNA	MIR6854
HGNC50061	MIR6855	MICRORNA	MIR6855
HGNC50242	MIR6856	MICRORNA	MIR6856
HGNC50263	MIR6857	MICRORNA	MIR6857
HGNC50250	MIR6858	MICRORNA	MIR6858
HGNC50039	MIR6859-1	MICRORNA	MIR6859-1
HGNC49954	MIR6859-2	MICRORNA	MIR6859-2
HGNC50248	MIR6859-3	MICRORNA	MIR6859-3
HGNC50840	MIR6859-4	MICRORNA	MIR6859-4
HGNC50086	MIR6860	MICRORNA	MIR6860
HGNC50129	MIR6861	MICRORNA	MIR6861
HGNC50052	MIR6862-1	MICRORNA	MIR6862-1
HGNC50192	MIR6862-2	MICRORNA	MIR6862-2
HGNC49942	MIR6863	MICRORNA	MIR6863
HGNC50226	MIR6864	MICRORNA	MIR6864
HGNC50182	MIR6865	MICRORNA	MIR6865
HGNC49932	MIR6866	MICRORNA	MIR6866
HGNC50134	MIR6867	MICRORNA	MIR6867
HGNC50096	MIR6868	MICRORNA	MIR6868
HGNC50056	MIR6869	MICRORNA	MIR6869
HGNC50184	MIR6870	MICRORNA	MIR6870
HGNC49964	MIR6871	MICRORNA	MIR6871
HGNC50037	MIR6872	MICRORNA	MIR6872
HGNC50231	MIR6873	MICRORNA	MIR6873
HGNC50146	MIR6874	MICRORNA	MIR6874
HGNC50015	MIR6875	MICRORNA	MIR6875
HGNC50181	MIR6876	MICRORNA	MIR6876
HGNC50205	MIR6877	MICRORNA	MIR6877
HGNC50269	MIR6878	MICRORNA	MIR6878
HGNC49957	MIR6879	MICRORNA	MIR6879
HGNC50187	MIR6880	MICRORNA	MIR6880
HGNC50098	MIR6881	MICRORNA	MIR6881
HGNC49928	MIR6882	MICRORNA	MIR6882
HGNC50019	MIR6883	MICRORNA	MIR6883
HGNC50091	MIR6884	MICRORNA	MIR6884
HGNC50221	MIR6885	MICRORNA	MIR6885
HGNC50121	MIR6886	MICRORNA	MIR6886
HGNC50065	MIR6887	MICRORNA	MIR6887
HGNC50071	MIR6888	MICRORNA	MIR6888
HGNC50014	MIR6889	MICRORNA	MIR6889
HGNC49990	MIR6890	MICRORNA	MIR6890
HGNC50243	MIR6891	MICRORNA	MIR6891
HGNC50053	MIR6892	MICRORNA	MIR6892
HGNC50130	MIR6893	MICRORNA	MIR6893
HGNC49938	MIR6894	MICRORNA	MIR6894
HGNC50210	MIR6895	MICRORNA	MIR6895
HGNC50085	MIR7106	MICRORNA	MIR7106
HGNC50006	MIR7107	MICRORNA	MIR7107
HGNC49998	MIR7108	MICRORNA	MIR7108
HGNC50122	MIR7109	MICRORNA	MIR7109
HGNC50024	MIR7110	MICRORNA	MIR7110
HGNC50073	MIR7111	MICRORNA	MIR7111
HGNC50149	MIR7112	MICRORNA	MIR7112
HGNC50246	MIR7112-2	MICRORNA	MIR7112-2
HGNC49947	MIR7113	MICRORNA	MIR7113
HGNC50157	MIR7114	MICRORNA	MIR7114
HGNC49982	MIR7150	MICRORNA	MIR7150
HGNC50170	MIR7151	MICRORNA	MIR7151
HGNC50257	MIR7152	MICRORNA	MIR7152
HGNC50190	MIR7153	MICRORNA	MIR7153
HGNC49972	MIR7154	MICRORNA	MIR7154
HGNC50005	MIR7155	MICRORNA	MIR7155
HGNC50023	MIR7156	MICRORNA	MIR7156
HGNC50010	MIR7157	MICRORNA	MIR7157
HGNC49971	MIR7158	MICRORNA	MIR7158
HGNC49978	MIR7159	MICRORNA	MIR7159
HGNC50028	MIR7160	MICRORNA	MIR7160
HGNC49985	MIR7161	MICRORNA	MIR7161
HGNC50189	MIR7162	MICRORNA	MIR7162
HGNC49839	MIR7515	MICRORNA	MIR7515
HGNC49838	MIR7515HG	MICRORNA	MIR7515HG
HGNC49995	MIR7641-1	MICRORNA	MIR7641-1
HGNC50214	MIR7641-2	MICRORNA	MIR7641-2
HGNC50216	MIR7702	MICRORNA	MIR7702
HGNC50271	MIR7703	MICRORNA	MIR7703
HGNC50089	MIR7704	MICRORNA	MIR7704
HGNC50143	MIR7705	MICRORNA	MIR7705
HGNC50110	MIR7706	MICRORNA	MIR7706
HGNC50074	MIR7843	MICRORNA	MIR7843
HGNC50044	MIR7844	MICRORNA	MIR7844
HGNC50267	MIR7845	MICRORNA	MIR7845
HGNC50029	MIR7846	MICRORNA	MIR7846
HGNC50153	MIR7847	MICRORNA	MIR7847
HGNC50058	MIR7848	MICRORNA	MIR7848
HGNC50166	MIR7849	MICRORNA	MIR7849
HGNC50118	MIR7850	MICRORNA	MIR7850
HGNC50127	MIR7851	MICRORNA	MIR7851
HGNC50201	MIR7852	MICRORNA	MIR7852
HGNC49933	MIR7853	MICRORNA	MIR7853
HGNC50047	MIR7854	MICRORNA	MIR7854
HGNC50244	MIR7855	MICRORNA	MIR7855
HGNC50268	MIR7856	MICRORNA	MIR7856
HGNC50040	MIR7973-1	MICRORNA	MIR7973-1
HGNC50080	MIR7973-2	MICRORNA	MIR7973-2
HGNC49992	MIR7974	MICRORNA	MIR7974
HGNC49967	MIR7975	MICRORNA	MIR7975
HGNC50092	MIR7976	MICRORNA	MIR7976
HGNC49969	MIR7977	MICRORNA	MIR7977
HGNC50113	MIR7978	MICRORNA	MIR7978
HGNC50252	MIR8052	MICRORNA	MIR8052
HGNC50137	MIR8053	MICRORNA	MIR8053
HGNC50177	MIR8054	MICRORNA	MIR8054
HGNC50241	MIR8055	MICRORNA	MIR8055
HGNC49948	MIR8056	MICRORNA	MIR8056
HGNC49960	MIR8057	MICRORNA	MIR8057
HGNC50018	MIR8058	MICRORNA	MIR8058
HGNC50068	MIR8059	MICRORNA	MIR8059
HGNC50180	MIR8060	MICRORNA	MIR8060
HGNC50077	MIR8061	MICRORNA	MIR8061
HGNC49975	MIR8062	MICRORNA	MIR8062
HGNC50088	MIR8063	MICRORNA	MIR8063
HGNC50236	MIR8064	MICRORNA	MIR8064
HGNC49959	MIR8065	MICRORNA	MIR8065
HGNC50043	MIR8066	MICRORNA	MIR8066
HGNC49934	MIR8067	MICRORNA	MIR8067
HGNC50238	MIR8068	MICRORNA	MIR8068
HGNC50262	MIR8069-1	MICRORNA	MIR8069-1
HGNC50836	MIR8069-2	MICRORNA	MIR8069-2
HGNC50274	MIR8070	MICRORNA	MIR8070
HGNC50041	MIR8071-1	MICRORNA	MIR8071-1
HGNC49958	MIR8071-2	MICRORNA	MIR8071-2
HGNC50174	MIR8072	MICRORNA	MIR8072
HGNC50131	MIR8073	MICRORNA	MIR8073
HGNC50105	MIR8074	MICRORNA	MIR8074
HGNC50172	MIR8075	MICRORNA	MIR8075
HGNC49997	MIR8076	MICRORNA	MIR8076
HGNC50266	MIR8077	MICRORNA	MIR8077
HGNC50102	MIR8078	MICRORNA	MIR8078
HGNC50021	MIR8079	MICRORNA	MIR8079
HGNC49989	MIR8080	MICRORNA	MIR8080
HGNC50123	MIR8081	MICRORNA	MIR8081
HGNC50111	MIR8082	MICRORNA	MIR8082
HGNC50211	MIR8083	MICRORNA	MIR8083
HGNC50075	MIR8084	MICRORNA	MIR8084
HGNC50120	MIR8085	MICRORNA	MIR8085
HGNC50107	MIR8086	MICRORNA	MIR8086
HGNC50059	MIR8087	MICRORNA	MIR8087
HGNC50167	MIR8088	MICRORNA	MIR8088
HGNC50196	MIR8089	MICRORNA	MIR8089
HGNC50839	MIR8485	MICRORNA	MIR8485
HGNC50841	MIR9500	MICRORNA	MIR9500
HGNC31476	MIRLET7A1	MICRORNA	MIRLET7A1
HGNC31477	MIRLET7A2	MICRORNA	MIRLET7A2
HGNC31478	MIRLET7A3	MICRORNA	MIRLET7A3
HGNC31479	MIRLET7B	MICRORNA	MIRLET7B
HGNC37189	MIRLET7BHG	MICRORNA	MIRLET7BHG
HGNC31480	MIRLET7C	MICRORNA	MIRLET7C
HGNC31481	MIRLET7D	MICRORNA	MIRLET7D
HGNC37186	MIRLET7DHG	MICRORNA	MIRLET7DHG
HGNC31482	MIRLET7E	MICRORNA	MIRLET7E
HGNC31483	MIRLET7F1	MICRORNA	MIRLET7F1
HGNC31484	MIRLET7F2	MICRORNA	MIRLET7F2
HGNC31485	MIRLET7G	MICRORNA	MIRLET7G
HGNC31486	MIRLET7I	MICRORNA	MIRLET7I
HGNC31633	MIRN321	MICRORNA	MIRN321
HGNC32816	MIRN560	MICRORNA	MIRN560
HGNC32821	MIRN565	MICRORNA	MIRN565
HGNC32850	MIRN594	MICRORNA	MIRN594
HGNC33633	MIRN672	MICRORNA	MIRN672
HGNC33646	MIRN674	MICRORNA	MIRN674
HGNC33142	MIRN768	MICRORNA	MIRN768
HGNC33144	MIRN801	MICRORNA	MIRN801
HGNC33637	MIRN871	MICRORNA	MIRN871
HGNC33657	MIRN872	MICRORNA	MIRN872
MIRBASE1	hsa-let-7a-1	MICRORNA	hsa-let-7a-1
MIRBASE10	hsa-mir-15a	MICRORNA	hsa-mir-15a
MIRBASE10	mir-15a	MICRORNA	mir-15a
MIRBASE100	hsa-mir-15b	MICRORNA	hsa-mir-15b
MIRBASE100	mir-15b	MICRORNA	mir-15b
MIRBASE1000	hsa-mir-3668	MICRORNA	hsa-mir-3668
MIRBASE1000	mir-3668	MICRORNA	mir-3668
MIRBASE1001	hsa-mir-3670-1	MICRORNA	hsa-mir-3670-1
MIRBASE1001	mir-3670-1	MICRORNA	mir-3670-1
MIRBASE1002	hsa-mir-3671	MICRORNA	hsa-mir-3671
MIRBASE1002	mir-3671	MICRORNA	mir-3671
MIRBASE1003	hsa-mir-3672	MICRORNA	hsa-mir-3672
MIRBASE1003	mir-3672	MICRORNA	mir-3672
MIRBASE1004	hsa-mir-3674	MICRORNA	hsa-mir-3674
MIRBASE1004	mir-3674	MICRORNA	mir-3674
MIRBASE1005	hsa-mir-3675	MICRORNA	hsa-mir-3675
MIRBASE1005	mir-3675	MICRORNA	mir-3675
MIRBASE1006	hsa-mir-3677	MICRORNA	hsa-mir-3677
MIRBASE1006	mir-3677	MICRORNA	mir-3677
MIRBASE1007	hsa-mir-3678	MICRORNA	hsa-mir-3678
MIRBASE1007	mir-3678	MICRORNA	mir-3678
MIRBASE1008	hsa-mir-3679	MICRORNA	hsa-mir-3679
MIRBASE1008	mir-3679	MICRORNA	mir-3679
MIRBASE1009	hsa-mir-3680-1	MICRORNA	hsa-mir-3680-1
MIRBASE1009	mir-3680-1	MICRORNA	mir-3680-1
MIRBASE101	hsa-mir-23b	MICRORNA	hsa-mir-23b
MIRBASE101	mir-23b	MICRORNA	mir-23b
MIRBASE1010	hsa-mir-3681	MICRORNA	hsa-mir-3681
MIRBASE1010	mir-3681	MICRORNA	mir-3681
MIRBASE1011	hsa-mir-3682	MICRORNA	hsa-mir-3682
MIRBASE1011	mir-3682	MICRORNA	mir-3682
MIRBASE1012	hsa-mir-3683	MICRORNA	hsa-mir-3683
MIRBASE1012	mir-3683	MICRORNA	mir-3683
MIRBASE1013	hsa-mir-3684	MICRORNA	hsa-mir-3684
MIRBASE1013	mir-3684	MICRORNA	mir-3684
MIRBASE1014	hsa-mir-3685	MICRORNA	hsa-mir-3685
[truncated: 198,022+ more rows]

## Sheet: S5
Regular expressions used to capture all miRNA names
miRNA names can be captured wih regular expressions. Is an experiment we have written regular expressions using the python language to capture all such names. This figure illustrates all the regular expressions we have used.

## Sheet: S6_miRNAs_level
miRNAs level
PMID	Sentence ID/Source	miRNA	Expression level	Disease	Organism	Sample type or treatment	Other citations	Notes
20395557	S86,S147	let-7d	Reduced	IPF	Human	Lung Tissue
20395557	Figure 1	miR-125a	Reduced	IPF	Human	Lung Tissue
20395557	Figure 1	miR-126	Reduced	IPF	Human	Lung Tissue
20395557	Supplementary Material	miR-127	Increased	IPF	Human	Lung Tissue
20395557	Supplementary Material	miR-132	Increased	IPF	Human	Lung Tissue
20395557	Supplementary Material	miR-134	Increased	IPF	Human	Lung Tissue
20395557	Figure 1	miR-138	Reduced	IPF	Human	Lung Tissue
20395557	Supplementary Material	miR-155	Increased	IPF	Human	Lung Tissue
20395557	Figure 1	miR-17-3p	Reduced	IPF	Human	Lung Tissue
20395557	Supplementary Material	miR-182	Increased	IPF	Human	Lung Tissue
20395557	Figure 1	miR-184	Reduced	IPF	Human	Lung Tissue
20395557	Figure 1	miR-197	Reduced	IPF	Human	Lung Tissue
20395557	Supplementary Material	miR-198	Increased	IPF	Human	Lung Tissue
20395557	Supplementary Material	miR-199a	Increased	IPF	Human	Lung Tissue
20395557	Supplementary Material	miR-199b	Increased	IPF	Human	Lung Tissue
20395557	S164	miR-200 family	Reduced		Human	TGFb treatment
20395557	Figure 1	miR-203	Reduced	IPF	Human	Lung Tissue
20395557	Supplementary Material	miR-205	Increased	IPF	Human	Lung Tissue
20395557	Supplementary Material	miR-214	Increased	IPF	Human	Lung Tissue
20395557	Figure 1	miR-224	Reduced	IPF	Human	Lung Tissue
20395557	Figure 1,S86,S147	miR-26a	Reduced	IPF	Human	Lung Tissue
20395557	Supplementary Material	miR-296	Increased	IPF	Human	Lung Tissue
20395557	Supplementary Material	miR-299-5p	Increased	IPF	Human	Lung Tissue
20395557	S86	miR-30 members of the family	Reduced	IPF	Human	Lung Tissue
20395557	Figure 1	miR-30a-3p	Reduced	IPF	Human	Lung Tissue
20395557	Figure 1	miR-30a-5p	Reduced	IPF	Human	Lung Tissue
20395557	Figure 1	miR-30b	Reduced	IPF	Human	Lung Tissue
20395557	Figure 1	miR-30c	Reduced	IPF	Human	Lung Tissue
20395557	Figure 1	miR-30d	Reduced	IPF	Human	Lung Tissue
20395557	Supplementary Material	miR-31	Increased	IPF	Human	Lung Tissue
20395557	Supplementary Material	miR-320	Increased	IPF	Human	Lung Tissue
20395557	Supplementary Material	miR-324-3p	Increased	IPF	Human	Lung Tissue
20395557	Supplementary Material	miR-330	Increased	IPF	Human	Lung Tissue
20395557	Figure 1	miR-338	Reduced	IPF	Human	Lung Tissue
20395557	Figure 1	miR-362	Reduced	IPF	Human	Lung Tissue
20395557	Supplementary Material	miR-376a	Increased	IPF	Human	Lung Tissue
20395557	Supplementary Material	miR-379	Increased	IPF	Human	Lung Tissue
20395557	Supplementary Material	miR-409-3p	Increased	IPF	Human	Lung Tissue
20395557	Supplementary Material	miR-487b	Increased	IPF	Human	Lung Tissue
20395557	Supplementary Material	miR-491	Increased	IPF	Human	Lung Tissue
20395557	Supplementary Material	miR-509	Increased	IPF	Human	Lung Tissue
20395557	Supplementary Material	miR-557	Increased	IPF	Human	Lung Tissue
20395557	Supplementary Material	miR-622	Increased	IPF	Human	Lung Tissue
20395557	Supplementary Material	miR-659	Increased	IPF	Human	Lung Tissue
20395557	Supplementary Material	miR-765	Increased	IPF	Human	Lung Tissue
20395557	Figure 1	miR-92	Reduced	IPF	Human	Lung Tissue
20395557	Supplementary Material	miR-92b	Increased	IPF	Human	Lung Tissue
20395557	Supplementary Material	miR-99a	Increased	IPF	Human	Lung Tissue
20412055	S57	miR-155	Increased	IPF	Human	Lung Fibroblasts and treatment with TNF-a and interleukin -1 and reduced following treatment with TGF-	19701459
20412055	S59	miR-155	Increased	IPF	Mouse	Lung Tissue with Bleomycin	19701459
20600766	S143	miR-323	Increased	IPF	Animal model	Lung Tissue with Bleomycin	Unpublished data of the author
20600766	S145	miR-323	No change	IPF	Rat	Tectorigenin in pulmonary fibroblasts
20600766	S144	miR-338	Increased	IPF	Animal model	Lung Tissue with Bleomycin	Unpublished data of the author
20600766	S1,S10,S11,S142,S147,S179,S181,S190	miR-338-5p	Increased	IPF	Rat	Tectorigenin in pulmonary fibroblasts
20600766	S142	miR-99b	Increased	IPF	Animal model	Lung Tissue with Bleomycin	Unpublished data of the author
20600766	S145	miR-99b	No change	IPF	Rat	Tectorigenin in pulmonary fibroblasts
20643828	S103	miR-21	Increased	IPF		bFGF	12204879
20643828	S4,S23,S34,204	miR-21	Increased	IPF	Mouse	Lung Tissue with Bleomycin		When there mir-21 is sequestred, fibrosis is attenuated
20643828	S4,S23,S47	miR-21	Increased	IPF	Human	Lung Tissue, in the fibroblastic foci
20643828	S5,S46	miR-21	Increased	IPF	Mouse	Myofibroblast in bleomycin treated lungs
20643828	S7,S8,S24,S25,S42,S69,S70,S101,S265	miR-21	Increased	IPF	Human	TGFB1 in primary pulmonary fibroblast
21029443	s201	let-7d	Reduced	IPF		TGFb treatment	20395557
21029443	s200	miR-126	Reduced	IPF	Human	Lung Tissue	20395557
21029443	s200	miR-203	Reduced	IPF	Human	Lung Tissue	20395557
21029443	S203	miR-21	Increased	IPF	Mouse	Bleomycin induced fibrosis	20643828
21029443	S203	miR-21	Increased	IPF	Human	Lung Tissue	20643828
21029443	S204	miR-21	Increased	IPF		Primary pulmonary fibroblast treated with TGF-b	20643828
21029443	S203	miR-21	Increased	IPF		TGFb treatment	20643828
21029443	s200	miR-30 members of the family	Reduced	IPF	Human	Lung Tissue	20395557
21420029	S4	let-7	Reduced	IPF	Human	Lung Tissue
21420029	Table 1	let-7d		IPF	Human	Lung Tissue	20395557	Antifibrotic
21420029	Table 1	let-7d		IPF	Mouse	Lung Tissue	20395557	Antifibrotic
21420029	S84	let-7d	Reduced	IPF		TGFb1 through SMAD3		SMAD3 binds to the promoter of let-7d
21420029	S60	miR-155	Increased	IPF	Human	Lung Fibroblasts with TNF-a treatment and IL-1b
21420029	Table 1	miR-155		IPF	Human	Lung Tissue	20395557	Profibrotic
21420029	Table 1	miR-155		IPF	Human	Lung Tissue	19701459	Profibrotic
21420029	Table 1	miR-155		IPF	Mouse	Lung Tissue	20395557	Profibrotic
21420029	Table 1	miR-155		IPF	Mouse	Lung Tissue	19701459	Profibrotic
21420029	S63,S70	miR-155	Increased	IPF	Human	Lung Tissue		Authors did not determine if miR-155 is indeed upregulated, but they observed upregulation in IPF in their dataset. The published results suggest that mir-155 should be included in the microRNAs targeted for therapeutic interventions in lug fibrosis.
21420029	S62	miR-155	Increased	IPF	BALBc mice	Lung Tissue with Bleomycin
21420029	S62	miR-155	Increased	IPF	C58BL6 mice	Lung Tissue with Bleomycin
21420029	S90	miR-155	Increased	IPF		TGFb treatment
21420029	S4	miR-155	Increased	IPF	Human	Lung Tissue
21420029	S4	miR-1792 members of the cluster	Reduced	IPF	Human	Lung Tissue
21420029	S50	miR-21	Increased	IPF		AP-1 in response to RAS
21420029	Table 1	miR-21		IPF	Human	Lung Tissue	20643828	Profibrotic
21420029	Table 1	miR-21		IPF	Human	Lung Tissue	20395557	Profibrotic
21420029	Table 1	miR-21		IPF	Mouse	Lung Tissue	20643828	Profibrotic
21420029	Table 1	miR-21		IPF	Mouse	Lung Tissue	20395557	Profibrotic
21420029	S4	miR-21	Increased	IPF	Human	Lung Tissue
21420029	S41,S57	miR-21	Reduced	IPF	Human	Lung Tissue myofibroblasts
21420029	S41	miR-21	Reduced	IPF	Mouse	Lung Tissue with Bleomycin
21420029	S43,S87	miR-21	Increased	IPF		TGFb treatment
21420029	Table 1	miR-29		IPF	Human	Lung Tissue	20395557	Antifibrotic
21420029	Table 1	miR-29		IPF	Human	Lung Tissue	20971881	Antifibrotic
21420029	Table 1	miR-29		IPF	Mouse	Lung Tissue	20395557	Antifibrotic
21420029	Table 1	miR-29		IPF	Mouse	Lung Tissue	20971881	Antifibrotic
21420029	Table 1	miR-29		IPF	Rat	Lung Tissue	20194304	Antifibrotic
21420029	S72	miR-29	Reduced	IPF	Human	Lung Tissue
21420029	S90	miR-29	Reduced	IPF		TGFb treatment
21420029	S4	miR-29 members of the family	Reduced	IPF	Human	Lung Tissue
21420029	S71	miR-29 members of the family	Reduced	IPF	Mouse	Lung Tissue with Bleomycin
21420029	Table 1	miR-30		IPF	Human	Lung Tissue	20395557	Antifibrotic
21420029	Table 1	miR-30		IPF	Rat	Lung Tissue	20395557	Antifibrotic
21420029	S4	miR-30 members of the family	Reduced	IPF	Human	Lung Tissue
21668038	S245	let-7	Reduced	IPF	Human	Lung Tissue	21712985
21668038	S249	miR-155	Increased	IPF	Mouse	Lung Tissue with Bleomycin
21668038	S251	miR-21	Increased	IPF	Mouse	Lung Tissue with Bleomycin	20643828
21668038	S251	miR-21	Increased	IPF	Human	Lung Tissue, Fibroblasts
21668038	S231,S232	miR-29	Reduced	IPF	Mouse	Lung Fibroblasts with Bleomycin
21712654	s85	miR-21	Increased	IPF	Human	Lung Tissue	20643828
21712654	s85	miR-21	Increased	IPF	Mouse	Lung Tissue with Bleomycin	20643828
21712985	Table 1	let-7c	Increased	IPF	Human	Lung Tissue		Rapidly progressive compared with normal
21712985	Table 2	let-7d	Reduced	IPF	Human	Lung Tissue		Slowly progressive compared with normal
21712985	S165	let-7d	Reduced	IPF	Human	Lung Tissue
21712985	Table 1	let-7d	Reduced	IPF	Human	Lung Tissue		Rapidly progressive compared with normal
21712985	S45,S163	let-7d	Reduced	IPF			39
21712985	Table 1	miR-100	Increased	IPF	Human	Lung Tissue		Rapidly progressive compared with normal
21712985	Table 1	miR-101	Reduced	IPF	Human	Lung Tissue		Rapidly progressive compared with normal
21712985	Table 2	miR-101	Reduced	IPF	Human	Lung Tissue		Slowly progressive compared with normal
21712985	Table 1	miR-103	Reduced	IPF	Human	Lung Tissue		Rapidly progressive compared with normal
21712985	Table 2	miR-103	Reduced	IPF	Human	Lung Tissue		Slowly progressive compared with normal
21712985	Table 1	miR-106b	Reduced	IPF	Human	Lung Tissue		Rapidly progressive compared with normal
21712985	Table 2	miR-106b	Reduced	IPF	Human	Lung Tissue		Slowly progressive compared with normal
21712985	Table 1	miR-125a-5p	Increased	IPF	Human	Lung Tissue		Rapidly progressive compared with normal
21712985	Table 1	miR-125b	Increased	IPF	Human	Lung Tissue		Rapidly progressive compared with normal
21712985	Table 2	miR-125b	Increased	IPF	Human	Lung Tissue		Slowly progressive compared with normal
21712985	Table 1	miR-126	Reduced	IPF	Human	Lung Tissue		Rapidly progressive compared with normal
21712985	Table 2	miR-126	Reduced	IPF	Human	Lung Tissue		Slowly progressive compared with normal
21712985	Table 1	miR-128	Increased	IPF	Human	Lung Tissue		Rapidly progressive compared with normal
21712985	Table 2	miR-128	Increased	IPF	Human	Lung Tissue		Slowly progressive compared with normal
21712985	Table 1	miR-130a	Reduced	IPF	Human	Lung Tissue		Rapidly progressive compared with normal
21712985	Table 2	miR-130a	Reduced	IPF	Human	Lung Tissue		Slowly progressive compared with normal
21712985	Table 1	miR-140-3p	Increased	IPF	Human	Lung Tissue		Rapidly progressive compared with normal
21712985	Table 1	miR-140-5p	Reduced	IPF	Human	Lung Tissue		Rapidly progressive compared with normal
21712985	Table 2	miR-140-5p	Reduced	IPF	Human	Lung Tissue		Slowly progressive compared with normal
21712985	Table 1	miR-141	Reduced	IPF	Human	Lung Tissue		Rapidly progressive compared with normal
21712985	Table 2	miR-141	Reduced	IPF	Human	Lung Tissue		Slowly progressive compared with normal
21712985	Table 1	miR-142-3p	Reduced	IPF	Human	Lung Tissue		Rapidly progressive compared with normal
21712985	Table 2	miR-142-3p	Reduced	IPF	Human	Lung Tissue		Slowly progressive compared with normal
21712985	Table 1	miR-142-5p	Reduced	IPF	Human	Lung Tissue		Rapidly progressive compared with normal
21712985	Table 2	miR-142-5p	Reduced	IPF	Human	Lung Tissue		Slowly progressive compared with normal
21712985	Table 1	miR-143	Reduced	IPF	Human	Lung Tissue		Rapidly progressive compared with normal
21712985	Table 2	miR-143	Reduced	IPF	Human	Lung Tissue		Slowly progressive compared with normal
21712985	Table 1	miR-144	Reduced	IPF	Human	Lung Tissue		Rapidly progressive compared with normal
21712985	Table 2	miR-144	Reduced	IPF	Human	Lung Tissue		Slowly progressive compared with normal
21712985	Table 1	miR-155	Increased	IPF	Human	Lung Tissue		Rapidly progressive compared with normal
21712985	Table 2	miR-155	Increased	IPF	Human	Lung Tissue		Slowly progressive compared with normal
21712985	Table 1	miR-15a	Reduced	IPF	Human	Lung Tissue		Rapidly progressive compared with normal
21712985	Table 2	miR-15a	Reduced	IPF	Human	Lung Tissue		Slowly progressive compared with normal
21712985	Table 1	miR-17	Reduced	IPF	Human	Lung Tissue		Rapidly progressive compared with normal
21712985	Table 2	miR-17	Reduced	IPF	Human	Lung Tissue		Slowly progressive compared with normal
21712985	Table 2	miR-181b	Reduced	IPF	Human	Lung Tissue		Slowly progressive compared with normal
21712985	Table 1	miR-181b	Reduced	IPF	Human	Lung Tissue		Rapidly progressive compared with normal
21712985	Table 3	miR-185	Increased	IPF	Human	Lung Tissue		Rapidly progressive compared with slow progressive
21712985	S14	miR-185	Increased	IPF	Human	Lung Tissue		Increased in rapid vs slow IPF lung biopsies
21712985	Table 1	miR-186	Reduced	IPF	Human	Lung Tissue		Rapidly progressive compared with normal
21712985	Table 2	miR-186	Reduced	IPF	Human	Lung Tissue		Slowly progressive compared with normal
21712985	Table 1	miR-18a	Reduced	IPF	Human	Lung Tissue		Rapidly progressive compared with normal
21712985	Table 2	miR-18a	Reduced	IPF	Human	Lung Tissue		Slowly progressive compared with normal
21712985	Table 1	miR-19a	Reduced	IPF	Human	Lung Tissue		Rapidly progressive compared with normal
21712985	Table 2	miR-19a	Reduced	IPF	Human	Lung Tissue		Slowly progressive compared with normal
21712985	Table 1	miR-19b	Reduced	IPF	Human	Lung Tissue		Rapidly progressive compared with normal
21712985	Table 2	miR-19b	Reduced	IPF	Human	Lung Tissue		Slowly progressive compared with normal
21712985	Table 2	miR-200c	Increased	IPF	Human	Lung Tissue		Slowly progressive compared with normal
21712985	Table 1	miR-20a	Reduced	IPF	Human	Lung Tissue		Rapidly progressive compared with normal
21712985	Table 2	miR-20a	Reduced	IPF	Human	Lung Tissue		Slowly progressive compared with normal
21712985	S168	miR-21	Increased	IPF	Human	Lung Tissue		Increased in rapidly progressive IPF lungs
21712985	Table 1	miR-21	Increased	IPF	Human	Lung Tissue		Rapidly progressive compared with normal
21712985	S45	miR-21	Increased	IPF			40
21712985	Table 3	miR-210	Increased	IPF	Human	Lung Tissue		Rapidly progressive compared with slow progressive
21712985	S14	miR-210	Increased	IPF	Human	Lung Tissue		Increased in rapid vs slow IPF lung biopsies
21712985	Table 2	miR-210	Reduced	IPF	Human	Lung Tissue		Slowly progressive compared with normal
21712985	Table 1	miR-22	Reduced	IPF	Human	Lung Tissue		Rapidly progressive compared with normal
21712985	Table 2	miR-22	Reduced	IPF	Human	Lung Tissue		Slowly progressive compared with normal
21712985	Table 1	miR-222	Reduced	IPF	Human	Lung Tissue		Rapidly progressive compared with normal
21712985	Table 2	miR-222	Reduced	IPF	Human	Lung Tissue		Slowly progressive compared with normal
21712985	Table 1	miR-223	Reduced	IPF	Human	Lung Tissue		Rapidly progressive compared with normal
21712985	Table 2	miR-223	Reduced	IPF	Human	Lung Tissue		Slowly progressive compared with normal
21712985	S163	miR-26	Reduced	IPF			39
21712985	Table 1	miR-27a	Reduced	IPF	Human	Lung Tissue		Rapidly progressive compared with normal
21712985	Table 1	miR-27b	Reduced	IPF	Human	Lung Tissue		Rapidly progressive compared with normal
21712985	S45	miR-29	Reduced	IPF			41
21712985	S169	miR-29 members of the family	Reduced	IPF	Mouse	Lung Tissue with Bleomycin
21712985	Table 1	miR-29a	Reduced	IPF	Human	Lung Tissue		Rapidly progressive compared with normal
21712985	Table 2	miR-29a	Reduced	IPF	Human	Lung Tissue		Slowly progressive compared with normal
21712985	Table 1	miR-29b	Reduced	IPF	Human	Lung Tissue		Rapidly progressive compared with normal
21712985	S170	miR-29b	Reduced	IPF	Human	Lung Tissue		In slowly progressive and rapidly progressive
21712985	Table 1	miR-29c	Reduced	IPF	Human	Lung Tissue		Rapidly progressive compared with normal
21712985	Table 2	miR-29c	Reduced	IPF	Human	Lung Tissue		Slowly progressive compared with normal
21712985	S170	miR-29c	Reduced	IPF	Human	Lung Tissue
21712985	S165	miR-30 members of the family	Reduced	IPF	Human	Lung Tissue
21712985	S163	miR-30 members of the family	Reduced	IPF			39
21712985	Table 3	miR-302c	Increased	IPF	Human	Lung Tissue		Rapidly progressive compared with slow progressive
21712985	S14	miR-302c	Increased	IPF	Human	Lung Tissue		Increased in rapid vs slow IPF lung biopsies
21712985	Table 2	miR-302c	Reduced	IPF	Human	Lung Tissue		Slowly progressive compared with normal
21712985	Table 1	miR-30a	Reduced	IPF	Human	Lung Tissue		Rapidly progressive compared with normal
21712985	Table 1	miR-30b	Reduced	IPF	Human	Lung Tissue		Rapidly progressive compared with normal
21712985	Table 1	miR-30c	Reduced	IPF	Human	Lung Tissue		Rapidly progressive compared with normal
21712985	Table 1	miR-30e	Reduced	IPF	Human	Lung Tissue		Rapidly progressive compared with normal
21712985	Table 2	miR-30e	Reduced	IPF	Human	Lung Tissue		Slowly progressive compared with normal
21712985	Table 1	miR-32	Reduced	IPF	Human	Lung Tissue		Rapidly progressive compared with normal
21712985	Table 2	miR-32	Reduced	IPF	Human	Lung Tissue		Slowly progressive compared with normal
21712985	Table 1	miR-374b	Increased	IPF	Human	Lung Tissue		Rapidly progressive compared with normal
21712985	Table 3	miR-376c	Increased	IPF	Human	Lung Tissue		Rapidly progressive compared with slow progressive
21712985	S14	miR-376c	Increased	IPF	Human	Lung Tissue		Increased in rapid vs slow IPF lung biopsies
21712985	Table 2	miR-376c	Reduced	IPF	Human	Lung Tissue		Slowly progressive compared with normal
21712985	Table 1	miR-423-3p	Reduced	IPF	Human	Lung Tissue		Rapidly progressive compared with normal
21712985	Table 3	miR-423-3p	Reduced	IPF	Human	Lung Tissue		Rapidly progressive compared with slow progressive
21712985	Table 1	miR-423-5p	Increased	IPF	Human	Lung Tissue		Rapidly progressive compared with normal
21712985	Table 3	miR-423-5p	Increased	IPF	Human	Lung Tissue		Rapidly progressive compared with slow progressive
21712985	S14	miR-423-5p	Increased	IPF	Human	Lung Tissue		Increased in rapid vs slow IPF lung biopsies
21712985	Table 1	miR-424	Reduced	IPF	Human	Lung Tissue		Rapidly progressive compared with normal
21712985	Table 2	miR-424	Reduced	IPF	Human	Lung Tissue		Slowly progressive compared with normal
21712985	Table 1	miR-92a	Increased	IPF	Human	Lung Tissue		Rapidly progressive compared with normal
21712985	Table 2	miR-93	Reduced	IPF	Human	Lung Tissue		Slowly progressive compared with normal
21712985	Table 1	miR-96	Reduced	IPF	Human	Lung Tissue		Rapidly progressive compared with normal
21836155	S25	miR-21	Increased	IPF	Human	Lung Tissue	20643828
21836155	S25	miR-21	Increased	IPF	Mouse	Lung Tissue with Bleomycin	20643828
22029812	S137	let-7d	Reduced	IPF	Human	Lung Tissue	20395557
22029812	S137	let-7d	Reduced	IPF	Mouse	Lung Tissue with Bleomycin	20395557
22029812	S138	miR-21	Increased	IPF		Primary lung fibroblasts with TGFb	20643828
22096546	S136	miR-146a	Increased	IPF	Human	A549 cells treatment with gefitinib
22096546	S136	miR-146b-5b	Increased	IPF	Human	A549 cells treatment with gefitinib
22189082	S10,S67,S175	miR-200	Reduced	IPF	Mouse	Alveolar epithelial cell
22189082	S10,S73,S129,S133,S167	miR-200	Reduced	IPF	Human	Lung Tissue		It had greater expression in alveolar epithelial cells than lung fibroblasts
22189082	S77	miR-200a	Reduced	IPF	Rat	Alveolar type II cell line with TGFb
22189082	S9,S17,S74	miR-200a	Reduced	IPF	Human	Lung Tissue
22189082	S8,S16,S63,S118,S134	miR-200a	Reduced	IPF	Mouse	Lung Tissue with Bleomycin
22189082	S77	miR-200b	Reduced	IPF	Rat	Alveolar type II cell line with TGFb
22189082	S74	miR-200b	Increased	IPF	Human	Lung Tissue		Slight increase
22189082	S8,S16,S63,S118,S134	miR-200b	Reduced	IPF	Mouse	Lung Tissue with Bleomycin
22189082	S77	miR-200c	Reduced	IPF	Rat	Alveolar type II cell line with TGFb
22189082	S9,S17,S74	miR-200c	Reduced	IPF	Human	Lung Tissue
22189082	S8,S16,S63,S118,S134	miR-200c	Reduced	IPF	Mouse	Lung Tissue with Bleomycin
22189082	S62	miR-21	Increased	IPF	Mouse	Lung Tissue with Bleomycin
22449190	S73,S82	let-7d	Reduced	IPF	Human	Lung Tissue
22449190	S75	let-7d	Reduced	IPF		TGFb treatment
22449190	S73,S86,S87	miR-155	Increased	IPF	Human	Lung Fibroblasts	19701459
22449190	S88	miR-155	Reduced	IPF	Mouse	Lung Tissue with Bleomycin	20395557
22449190	S90	miR-185	Increased	IPF	Human	Lung Tissue	21712985	Rapidly versus slowly progressing IPF
22449190	S73,S79	miR-21	Increased	IPF	Human	Lung Tissue myofibroblasts	20643828
22449190	S82	miR-21	Reduced	IPF	Mouse	Lung Tissue with Bleomycin	20643828
22449190	S90	miR-210	Increased	IPF	Human	Lung Tissue	21712985	Rapidly versus slowly progressing IPF
22449190	S80	miR-29	Reduced	IPF	Human	Lung Tissue	20395557
22449190	S73,S84	miR-29	Reduced	IPF	Mouse	Subepithelial Mesenchymal Cells
22449190	S90	miR-302c	Increased	IPF	Human	Lung Tissue	21712985	Rapidly versus slowly progressing IPF
22449190	S90	miR-376c	Increased	IPF	Human	Lung Tissue	21712985	Rapidly versus slowly progressing IPF
22449190	S90	miR-423	Increased	IPF	Human	Lung Tissue	21712985	Rapidly versus slowly progressing IPF
22512273	S6,S78	miR-125b-5p	Change	ILD	Mouse	Lung Tissue, Plasma
22512273	S6,S78	miR-128	Change	ILD	Mouse	Lung Tissue, Plasma
22512273	S78	miR-149	Change	ILD	Mouse	Lung Tissue, Plasma
22512273	S78	miR-192	Change	ILD	Mouse	Lung Tissue, Plasma
22512273	S78	miR-20b	Change	ILD	Mouse	Lung Tissue, Plasma
22512273	S78	miR-21	Change	ILD	Mouse	Lung Tissue, Plasma
22512273	S6,S78	miR-30e	Change	ILD	Mouse	Lung Tissue, Plasma
22512273	S78	miR-350	Change	ILD	Mouse	Lung Tissue, Plasma
22512273	S78	miR-423-5p	Change	ILD	Mouse	Lung Tissue, Plasma
22512273	S78	miR-484	Change	ILD	Mouse	Lung Tissue, Plasma
22607962	S61	let-7d	Reduced	IPF	Human	Lung Tissue
22607962	S67	miR-155	Increased	IPF	Human	Lung Fibroblasts	20395557
22607962	S67	miR-155	Increased	IPF	Mouse	Lung Fibroblasts with Bleomycin
22607962	S67	miR-200				TGFb treatment	22189082
22607962	S65	miR-200a	Reduced	IPF	Human	Lung Tissue	22189082
22607962	S65	miR-200a	Reduced	IPF	Mouse	Lung Tissue with Bleomycin	22189082
22607962	S65	miR-200b	Reduced	IPF	Mouse	Lung Tissue with Bleomycin	22189082
22607962	S65	miR-200c	Reduced	IPF	Human	Lung Tissue	22189082
22607962	S65	miR-200c	Reduced	IPF	Mouse	Lung Tissue with Bleomycin	22189082
22607962	S63	miR-21	Increased	IPF	Human	Lung Tissue	20395557, 19701459
22607962	S63	miR-21	Increased			TGFb treatment	20395557, 19701459
22607962	S67	miR-29				TGFb treatment
22607962	S67	miR-29	Reduced	IPF	Mouse
22802283	S93	let-7	Reduced	IPF		Lung Fibroblasts	21420029
22802283	S93	miR-155	Increased	IPF	Mouse	Lung Tissue with Bleomycin
22802283	S93	miR-21	Increased	IPF		Lung Fibroblasts	21420029
22802283	S93	miR-29	Reduced	IPF		Lung Fibroblasts	21420029
22802293	S71	let-7	Reduced	IPF
22802293	S71	miR-21	Increased	IPF
22802293	S71	miR-29	Reduced	IPF
22802911	S72	miR-17-92 members of the cluster	Reduced	IPF	Human	Lung Tissue	20395557
22802911	S103	miR-21	Increased	IPF	Mouse	Lung Tissue with Bleomycin	20643828
22802911	S85	miR-30c	Reduced	IPF	Human	Lung Tissue	20395557
22901889	S97, S98	miR-31	Decreased	IPF	Mouse	Lung Fibroblasts
22901889	S97	miR-31	Decreased	IPF	Human	Lung Fibroblasts
23043088	Supplementary Material	let-7e*	Increased	IPF	Human	Normal Fibroblasts with TGFb
23043088	Supplementary Material	miR-1	Increased	IPF	Human	Lung Fibroblasts
23043088	Supplementary Material	miR-100	Increased	IPF	Human	Normal Fibroblasts with TGFb
23043088	Supplementary Material	miR-100*	Increased	IPF	Human	Normal Fibroblasts with TGFb
23043088	Supplementary Material	miR-103	Increased	IPF	Human	Normal Fibroblasts with TGFb
23043088	Supplementary Material	miR-106a	Increased	IPF	Human	Normal Fibroblasts with TGFb
23043088	Supplementary Material	miR-10a*	Increased	IPF	Human	Lung Fibroblasts
23043088	Supplementary Material	miR-1225-5p	Increased	IPF	Human	Lung Fibroblasts
23043088	Supplementary Material	miR-125a-3p	Increased	IPF	Human	Normal Fibroblasts with TGFb
23043088	Supplementary Material	miR-126	Increased	IPF	Human	Normal Fibroblasts with TGFb
23043088	S17,S75,Figure 1C,Figure 2A	miR-127	Increased	IPF	Human	Lung Fibroblasts
23043088	Supplementary Material	miR-127-3p	Increased	IPF	Human	Lung Fibroblasts
23043088	Supplementary Material	miR-128	Increased	IPF	Human	Normal Fibroblasts with TGFb
23043088	Supplementary Material	miR-132	Increased	IPF	Human	Normal Fibroblasts with TGFb
23043088	Supplementary Material	miR-133b	Increased	IPF	Human	Lung Fibroblasts
23043088	S17,S75,Figure 1C	miR-134	Increased	IPF	Human	Lung Fibroblasts
23043088	S17	miR-134	Increased	IPF	Human	Lung Fibroblasts
23043088	Supplementary Material	miR-137	Increased	IPF	Human	Normal Fibroblasts with TGFb
23043088	Supplementary Material	miR-138	Increased	IPF	Human	Normal Fibroblasts with TGFb
23043088	Supplementary Material	miR-143	Increased	IPF	Human	Lung Fibroblasts
23043088	Supplementary Material	miR-143*	Increased	IPF	Human	Lung Fibroblasts
23043088	Supplementary Material	miR-145*	Increased	IPF	Human	Normal Fibroblasts with TGFb
23043088	S17,S75,Figure 2A	miR-154	Increased	IPF	Human	Lung Fibroblasts
23043088	S21,Figure 1C	miR-154	Increased	IPF	Human	Lung Fibroblasts
23043088	Supplementary Material	miR-154	Increased	IPF	Human	Lung Fibroblasts
23043088	Supplementary Material	miR-154	Increased	IPF	Human	Normal Fibroblasts with TGFb
23043088	S91	miR-154	Increased			Normal Fibroblasts with TGFb
23043088	S20,S93,S94,S123	miR-154				SMAD3 in stimulated cells with TGFb		Chromatin immunoprecipitation
23043088	Supplementary Material	miR-181c*	Increased	IPF	Human	Normal Fibroblasts with TGFb
23043088	Supplementary Material	miR-18a	Increased	IPF	Human	Normal Fibroblasts with TGFb
23043088	Supplementary Material	miR-193b*	Increased	IPF	Human	Normal Fibroblasts with TGFb
23043088	Supplementary Material	miR-199a-5p	Increased	IPF	Human	Lung Fibroblasts
23043088	Supplementary Material	miR-199b-3p	Increased	IPF	Human	Lung Fibroblasts
23043088	Supplementary Material	miR-199b-5p	Increased	IPF	Human	Lung Fibroblasts
23043088	Supplementary Material	miR-19b-1*	Increased	IPF	Human	Normal Fibroblasts with TGFb
23043088	Supplementary Material	miR-202	Increased	IPF	Human	Normal Fibroblasts with TGFb
23043088	Supplementary Material	miR-21*	Increased	IPF	Human	Normal Fibroblasts with TGFb
23043088	Supplementary Material	miR-214*	Increased	IPF	Human	Lung Fibroblasts
23043088	Supplementary Material	miR-214*	Increased	IPF	Human	Normal Fibroblasts with TGFb
23043088	Supplementary Material	miR-218	Increased	IPF	Human	Normal Fibroblasts with TGFb
23043088	Supplementary Material	miR-23a*	Increased	IPF	Human	Normal Fibroblasts with TGFb
23043088	Supplementary Material	miR-27b	Increased	IPF	Human	Lung Fibroblasts
23043088	Supplementary Material	miR-28-3p	Increased	IPF	Human	Normal Fibroblasts with TGFb
23043088	Supplementary Material	miR-299-3p	Increased	IPF	Human	Lung Fibroblasts
23043088	Supplementary Material	miR-299-3p	Increased	IPF	Human	Normal Fibroblasts with TGFb
23043088	Supplementary Material	miR-299-5p	Increased	IPF	Human	Lung Fibroblasts
23043088	S17,S75,Figure 1C,Figure 2A	miR-299-5p	Increased	IPF	Human	Lung Fibroblasts
23043088	Supplementary Material	miR-29a	Increased	IPF	Human	Normal Fibroblasts with TGFb
23043088	Supplementary Material	miR-29c	Increased	IPF	Human	Normal Fibroblasts with TGFb
23043088	Supplementary Material	miR-31	Increased	IPF	Human	Lung Fibroblasts
23043088	S17,S75,Figure 1C	miR-31	Increased	IPF	Human	Lung Fibroblasts
23043088	Supplementary Material	miR-31*	Increased	IPF	Human	Lung Fibroblasts
23043088	Supplementary Material	miR-323-3p	Increased	IPF	Human	Normal Fibroblasts with TGFb
23043088	Supplementary Material	miR-34a*	Increased	IPF	Human	Normal Fibroblasts with TGFb
23043088	Supplementary Material	miR-361-3p	Increased	IPF	Human	Normal Fibroblasts with TGFb
23043088	Figure 2A	miR-369	Increased	IPF	Human	Lung Fibroblasts
23043088	Supplementary Material	miR-369-5p	Increased	IPF	Human	Lung Fibroblasts
23043088	Supplementary Material	miR-369-5p	Increased	IPF	Human	Normal Fibroblasts with TGFb
23043088	Supplementary Material	miR-370	Increased	IPF	Human	Lung Fibroblasts
23043088	Supplementary Material	miR-374a	Increased	IPF	Human	Normal Fibroblasts with TGFb
23043088	Supplementary Material	miR-374b	Increased	IPF	Human	Normal Fibroblasts with TGFb
23043088	Figure 2A	miR-376a	Increased	IPF	Human	Lung Fibroblasts
23043088	Supplementary Material	miR-376a	Increased	IPF	Human	Lung Fibroblasts
23043088	Supplementary Material	miR-376a*	Increased	IPF	Human	Lung Fibroblasts
23043088	Supplementary Material	miR-376b	Increased	IPF	Human	Normal Fibroblasts with TGFb
23043088	Figure 2A	miR-376c	Increased	IPF	Human	Lung Fibroblasts
23043088	Supplementary Material	miR-376c	Increased	IPF	Human	Lung Fibroblasts
23043088	Supplementary Material	miR-376c	Increased	IPF	Human	Normal Fibroblasts with TGFb
23043088	Figure 2A	miR-377	Increased	IPF	Human	Lung Fibroblasts
23043088	Supplementary Material	miR-377	Increased	IPF	Human	Lung Fibroblasts
23043088	Figure 2A	miR-379	Increased	IPF	Human	Lung Fibroblasts
23043088	Supplementary Material	miR-379	Increased	IPF	Human	Lung Fibroblasts
23043088	Figure 2A	miR-381	Increased	IPF	Human	Lung Fibroblasts
23043088	Supplementary Material	miR-381	Increased	IPF	Human	Lung Fibroblasts
23043088	S17,S75,Figure 1C,Figure 2A	miR-382	Increased	IPF	Human	Lung Fibroblasts
23043088	Supplementary Material	miR-382	Increased	IPF	Human	Lung Fibroblasts
23043088	S17,S75,Figure 1C,Figure 2A	miR-409-3p	Increased	IPF	Human	Lung Fibroblasts
23043088	Supplementary Material	miR-409-3p	Increased	IPF	Human	Lung Fibroblasts
23043088	Supplementary Material	miR-409-3p	Increased	IPF	Human	Normal Fibroblasts with TGFb
23043088	Supplementary Material	miR-409-5p	Increased	IPF	Human	Lung Fibroblasts
23043088	S17,S75,Figure 1C,Figure 2A	miR-410	Increased	IPF	Human	Lung Fibroblasts
23043088	Supplementary Material	miR-410	Increased	IPF	Human	Lung Fibroblasts
23043088	Figure 2A	miR-411	Increased	IPF	Human	Lung Fibroblasts
23043088	Supplementary Material	miR-411	Increased	IPF	Human	Lung Fibroblasts
23043088	Supplementary Material	miR-411	Increased	IPF	Human	Normal Fibroblasts with TGFb
23043088	Supplementary Material	miR-423-5p	Increased	IPF	Human	Normal Fibroblasts with TGFb
23043088	Supplementary Material	miR-424*	Increased	IPF	Human	Normal Fibroblasts with TGFb
23043088	Supplementary Material	miR-425	Increased	IPF	Human	Normal Fibroblasts with TGFb
23043088	Figure 2A	miR-432	Increased	IPF	Human	Lung Fibroblasts
23043088	Supplementary Material	miR-432	Increased	IPF	Human	Lung Fibroblasts
23043088	Supplementary Material	miR-455-5p	Increased	IPF	Human	Normal Fibroblasts with TGFb
23043088	Supplementary Material	miR-487a	Increased	IPF	Human	Normal Fibroblasts with TGFb
23043088	Supplementary Material	miR-487b	Increased	IPF	Human	Lung Fibroblasts
23043088	Supplementary Material	miR-487b	Increased	IPF	Human	Normal Fibroblasts with TGFb
23043088	S17,S75,Figure 1C,Figure 2A	miR-487b-5p	Increased	IPF	Human	Lung Fibroblasts
23043088	Figure 2A	miR-493*	Increased	IPF	Human	Lung Fibroblasts
23043088	Supplementary Material	miR-493*	Increased	IPF	Human	Lung Fibroblasts
23043088	Supplementary Material	miR-494	Increased	IPF	Human	Normal Fibroblasts with TGFb
23043088	Figure 2A	miR-495	Increased	IPF	Human	Lung Fibroblasts
23043088	Supplementary Material	miR-495	Increased	IPF	Human	Lung Fibroblasts
23043088	Supplementary Material	miR-500	Increased	IPF	Human	Normal Fibroblasts with TGFb
23043088	Supplementary Material	miR-501-5p	Increased	IPF	Human	Normal Fibroblasts with TGFb
23043088	Supplementary Material	miR-502-3p	Increased	IPF	Human	Normal Fibroblasts with TGFb
23043088	Supplementary Material	miR-503	Increased	IPF	Human	Normal Fibroblasts with TGFb
23043088	Supplementary Material	miR-509-3-5p	Increased	IPF	Human	Lung Fibroblasts
23043088	Supplementary Material	miR-509-5p	Increased	IPF	Human	Lung Fibroblasts
23043088	Supplementary Material	miR-513a-5p	Increased	IPF	Human	Lung Fibroblasts
23043088	Supplementary Material	miR-513c	Increased	IPF	Human	Lung Fibroblasts
23043088	Supplementary Material	miR-532-5p	Increased	IPF	Human	Normal Fibroblasts with TGFb
23043088	Figure 2A	miR-539	Increased	IPF	Human	Lung Fibroblasts
23043088	Supplementary Material	miR-539	Increased	IPF	Human	Lung Fibroblasts
23043088	Supplementary Material	miR-539	Increased	IPF	Human	Normal Fibroblasts with TGFb
23043088	Figure 2A	miR-543	Increased	IPF	Human	Lung Fibroblasts
23043088	Supplementary Material	miR-543	Increased	IPF	Human	Lung Fibroblasts
23043088	Supplementary Material	miR-564	Increased	IPF	Human	Normal Fibroblasts with TGFb
23043088	Supplementary Material	miR-585	Increased	IPF	Human	Lung Fibroblasts
23043088	Supplementary Material	miR-650	Increased	IPF	Human	Lung Fibroblasts
23043088	Figure 2A	miR-654	Increased	IPF	Human	Lung Fibroblasts
23043088	Supplementary Material	miR-654-3p	Increased	IPF	Human	Lung Fibroblasts
23043088	Supplementary Material	miR-886-3p	Increased	IPF	Human	Normal Fibroblasts with TGFb
23043088	Supplementary Material	miR-892b	Increased	IPF	Human	Normal Fibroblasts with TGFb
23055696	S116	let-7d	Reduced	IPF	Human	Lung Tissue	21420029
23055696	S120	miR-21	Increased	IPF	Human	Lung Tissue	20643828
23055696	S120	miR-21	Increased	IPF	Mouse	Lung Tissue with Bleomycin	20643828
23055696	S116	miR-26	Reduced	IPF	Human	Lung Tissue	21420029
23055696	S122	miR-29	Reduced	IPF	Mouse	Lung Tissue with Bleomycin	20971881
23055696	S116	miR-30 members of the family	Reduced	IPF	Human	Lung Tissue	21420029
23238947	S22	miR-29	Reduced	IPF	Human	Embryonic Lung Fibroblast Cell Line IMR90 with TGFb1
23238947	S6	miR-29a	Reduced	IPF	Human	Embryonic Lung Fibroblast Cell Line IMR90 with TGFb1
23238947	S6	miR-29b	Reduced	IPF	Human	Embryonic Lung Fibroblast Cell Line IMR90 with TGFb1
23238947	S6	miR-29c	Reduced	IPF	Human	Embryonic Lung Fibroblast Cell Line IMR90 with TGFb1
23306545	S163	let-7d	Reduced	IPF			21420029
23306545	S185	miR-148a	No change	IPF		Lung Tissue
23306545	S185	miR-152	No change	IPF		Lung Tissue
23306545	S123	miR-17	Increased	IPF	Human	Lung Fibroblasts treated with 59-aza-29-deoxycytidine
23306545	S163	miR-17	Reduced	IPF			21420029
23306545	S123	miR-18a	Increased	IPF	Human	Lung Fibroblasts treated with 59-aza-29-deoxycytidine
23306545	S124	miR-19a	No change	IPF	Human	Lung Fibroblasts treated with 59-aza-29-deoxycytidine
23306545	S123	miR-19b	Increased	IPF	Human	Lung Fibroblasts treated with 59-aza-29-deoxycytidine
23306545	S123	miR-20a	Increased	IPF	Human	Lung Fibroblasts treated with 59-aza-29-deoxycytidine
23306545	S161	miR-21	Increased	IPF	Human	Lung Myofibroblasts	20643828
23306545	S161	miR-21	Increased	IPF	Mouse	Lung Myofibroblasts with Bleomycin	20643828
23306545	S182	miR-29	Reduced	IPF	Mouse	TGFb treatment	20971881
23306545	S124	miR-92	No change	IPF	Human	Lung Fibroblasts treated with 59-aza-29-deoxycytidine
23306545	S163	miR-92a	Reduced	IPF			21420029
23396279	S1,S6,S49,S122	miR-375	Reduced	IPF	Rat	Alveolar epithelial cell
23457217	S87,S89	miR-143	Increased	IPF		Lung Fibroblasts with TGFb1
23457217	S13	miR-145	Increased	IPF		Lung Fibroblasts with TGFb1
23457217	S13	miR-145	Increased	IPF	Human	Lung Tissue
23459460	S122	let-7d		IPF		Lung Tissue	20395557, 20643828
23459460	S127	miR-199a-2	Increased		Mouse	Lung Tissue
23459460	S157, Figure S15	miR-199a-5p	Increased	IPF		Lung Fibroblasts		Overexpression
23459460	S157, Figure S15	miR-21	Increased	IPF		Lung Fibroblasts		Overexpression
23459460	S122	miR-21		IPF		Lung Tissue	20395557, 20643828
23459460	S48, Figure 1A, Figure S3	miR-21	Increased		Mouse	Lung Tissue with Bleomycin
23459460	S127	miR-214	Increased		Mouse	Lung Tissue
23459460	S127	miR-221	Increased		Mouse	Lung Tissue
23459460	S127	miR-222	Increased		Mouse	Lung Tissue
23459460	S127	miR-449a	Increased		Mouse	Lung Tissue
23638821	S202, S757	miR-21	Increased	IPF	Human	Primary lung fibroblasts with TGFb	20643828
23822889	S7, S75	miR-155	Increased	IPF	Human	Lung Tissue		*Not so much in serum
23822889	S7, S75	miR-21	Increased	IPF	Human	Lung Tissue
23967091	S6, S75, S136	miR-140	Reduced	IPF	Human	Lung Tissue
23967091	S6, S136	miR-140	Reduced	IPF	Mouse	Lung Tissue with Bleomycin
23967091	S6, S136	miR-140	Reduced	IPF	Human	TGF-1 treated AECs
23987664	S30	miR-146b	Increased	IPF	Mouse	Lung Tissue with Bleomycin
23987664	S30	miR-151-3p	Decreased	IPF	Mouse	Lung Tissue with Bleomycin
23987664	S30	miR-199a-5p	Increased	IPF	Mouse	Lung Tissue with Bleomycin
23987664	S30	miR-207	Increased	IPF	Mouse	Lung Tissue with Bleomycin
23987664	S30, S32, S36	miR-21	Increased	IPF	Mouse	Lung Tissue with Bleomycin		Microarray, qRT-PCR
23987664	S30, S32	miR-26a	Decreased	IPF	Mouse	Lung Tissue with Bleomycin		Microarray, qRT-PCR
23987664	S30	miR-301a	Increased	IPF	Mouse	Lung Tissue with Bleomycin
23987664	S30, S32	miR-335-5p	Increased	IPF	Mouse	Lung Tissue with Bleomycin		Microarray, qRT-PCR
23987664	S30, S32, S36	miR-34a	Increased	IPF	Mouse	Lung Tissue with Bleomycin		Microarray, qRT-PCR
23987664	S30	miR-449a	Increased	IPF	Mouse	Lung Tissue with Bleomycin
23987664	S30	miR-676	Decreased	IPF	Mouse	Lung Tissue with Bleomycin
23997054	S58	let-7	Decreased	IPF
23997054	S58	miR-155	Increased	IPF
23997054	S58	miR-200	Decreased	IPF
23997054	S62	miR-21	Increased	IPF	Mouse	Lung Tissue with Bleomycin
23997054	S58	miR-21	Increased	IPF
23997054	S58	miR-29	Decreased	IPF
23997054	S58	miR-30	Decreased	IPF
24063588	S147	miR-200c	Decreased	IPF	Mouse	Alveolar epithelial cells
24063588	S30, S31, S153, S190	miR-21	Increased	IPF	Human	Lung Tissue		Mainly in alveolar type II cells
24063588	S31, S134, S140, S141, S142, S143, S171, S190	miR-21	Increased	IPF	Mouse	Lung Tissue with Bleomycin		Mainly in lung epithelial cells
24242359	S191	let-7d	Decreased	IPF
24242359	S191	miR-17-92 members of the cluster	Decreased	IPF
24242359	S191	miR-200	Decreased	IPF
24242359	S191	miR-31	Decreased	IPF
24242359	189	miR-375	Decreased	IPF
24279830	S92	miR-326	Expressed	IPF	Mouse	Alveolar epithelial cell
24279830	S8, S28, S79, S81	miR-326	Decreased	IPF	Human	Lung Tissue		Overexpression
24279830	S28, S83, S91	miR-326	Decreased	IPF	Mouse	Lung Tissue with Bleomycin		Overexpression
24676360	Table 2, S69	miR-101-3p	Decreased	IPF	Human	Lung Tissue		Microarray, qRT-PCR
24676360	Table 2	miR-1224-5p	Decreased	IPF	Human	Lung Tissue		Microarray
24676360	Table 3	miR-1229	Increased	IPF	Human	Lung Tissue		Microarray, no difference with qRT-PCR
24676360	Table 2	miR-1305	Decreased	IPF	Human	Lung Tissue		Microarray
24676360	Table 2, S69	miR-142-5p	Decreased	IPF	Human	Lung Tissue		Microarray, qRT-PCR
24676360	Table 2	miR-148b-3p	Decreased	IPF	Human	Lung Tissue		Microarray
24676360	Table 2	miR-150-5p	Decreased	IPF	Human	Lung Tissue		Microarray
24676360	Table 3	miR-155	Increased	IPF	Human	Lung Tissue		Microarray, qRT-PCR
24676360	Table 2, S69	miR-187-5p	Decreased	IPF	Human	Lung Tissue		Microarray, no difference with qRT-PCR
24676360	Table 3	miR-18b-3p	Increased	IPF	Human	Lung Tissue		Microarray
24676360	Table 3	miR-21	Increased	IPF	Human	Lung Tissue		Microarray
24676360	Table 2	miR-23b-3p	Decreased	IPF	Human	Lung Tissue		Microarray
24676360	Table 2	miR-3131	Decreased	IPF	Human	Lung Tissue		Microarray
24676360	Table 2	miR-3137	Decreased	IPF	Human	Lung Tissue		Microarray
24676360	Table 2	miR-328	Decreased	IPF	Human	Lung Tissue		Microarray
24676360	Table 3	miR-3646	Increased	IPF	Human	Lung Tissue		Microarray
24676360	Table 2	miR-3652	Decreased	IPF	Human	Lung Tissue		Microarray
24676360	Table 3	miR-3675-3p	Increased	IPF	Human	Lung Tissue		Microarray
24676360	Table 2	miR-3682-3p	Decreased	IPF	Human	Lung Tissue		Microarray
24676360	Table 2	miR-4322	Decreased	IPF	Human	Lung Tissue		Microarray
24676360	Table 2	miR-483-3p	Decreased	IPF	Human	Lung Tissue		Microarray
24676360	Table 2	miR-484	Decreased	IPF	Human	Lung Tissue		Microarray
24676360	Table 2	miR-516a-5p	Decreased	IPF	Human	Lung Tissue		Microarray
24676360	Table 2, S69	miR-557	Decreased	IPF	Human	Lung Tissue		Microarray, qRT-PCR
24676360	Table 3	miR-574-5p	Increased	IPF	Human	Lung Tissue		Microarray
24676360	Table 3	miR-636	Increased	IPF	Human	Lung Tissue		Microarray
24676360	Table 2	miR-663a	Decreased	IPF	Human	Lung Tissue		Microarray
24676360	Table 2	miR-874	Decreased	IPF	Human	Lung Tissue		Microarray
24676360	Table 2	miR-877-5p	Decreased	IPF	Human	Lung Tissue		Microarray
24951777	S143, S145, S146, S149, S152, S157, S158	miR-210	Increased	IPF	Human	Lung Fibroblasts with 3% oxygen		Slightly increase at 24 hours, increasing at 72 h
24951777	S33, S136	miR-210	Increased	IPF	Human	Lung Tissue		Rapidly progressive compared with normal
24953558	S217, S218	miR-21	Increased	IPF	Mouse	Lung Tissue with Bleomycin	20643828
24953558	S221	miR-30 members of the family	Reduced	IPF	Human	Lung Tissue	20643828, 21241464, 21420029
24953558	S226	miR-30a	Reduced	IPF	Human	Lung Tissue	23043088
24953558	S157	miR-30a-5p	Reduced	IPF	Human	Lung Tissue	21241464	miRNA array
24953558	S222	miR-30d	Reduced	IPF	Human	Lung Tissue	23986498
24953558	S157, S161	miR-30d-5p	Reduced	IPF	Human	Lung Tissue	21241464	miRNA array
24953558	S162	miR-338	Reduced	IPF	Human
24953558	S157, S161	miR-92a	Reduced	IPF	Human	Lung Tissue	21241464	miRNA array
25010962	Table 1	let-7a-1	Increased	IPF	Human
25010962	Table 1	let-7a-2	Increased	IPF	Human
25010962	Table 1	let-7a-3	Increased	IPF	Human
25010962	Table 1	let-7b	Increased	IPF	Human
25010962	Table 2, S52	let-7d		IPF	Human	Lung Tissue	20395557
25010962	Table 2, S52	let-7d		IPF	Mouse	Lung Tissue with Bleomycin	20395557
25010962	Table 1	let-7f-2	Increased	IPF	Human
25010962	S35	miR-127	Increased	IPF
25010962	Table 2, S52	miR-145		IPF	Mouse	Knockout mouse	23457217
25010962	Table 2, S52	miR-145		IPF	Human	Primary lung fibroblasts	23457217
25010962	Table 1	miR-145	Increased	IPF	Human
25010962	S35, S52, S55	miR-154	Reduced	IPF
25010962	Table 2, S35, S52	miR-17 to about 92	Reduced	IPF	Mouse	Lung Tissue with Bleomycin	23306545
25010962	Table 2, S35, S52	miR-17 to about 92	Reduced	IPF	Human	Primary lung fibroblasts	23306545
25010962	Table 1	miR-199a-1	Increased	IPF	Human
25010962	Table 1	miR-199a-2	Increased	IPF	Human
25010962	Table 2, S52	miR-199a-5p		IPF	Mouse	Lung Tissue with Bleomycin	23459460
25010962	Table 2, S52	miR-199a-5p		IPF	Human	Primary lung fibroblasts	23459460
25010962	Table 1	miR-199b	Increased	IPF	Human
25010962	Table 1, S52	miR-200c	Increased	IPF	Human
25010962	Table 2, S35, S52	miR-21	Increased	IPF	Mouse	Lung Tissue with Bleomycin	20643828
25010962	Table 2, S35, S52	miR-21	Increased	IPF	Human	Primary lung fibroblasts	20643828
25010962	Table 1	miR-21	Increased	IPF	Human
25010962	Table 2, S52	miR-29	Increased	IPF	Mouse	Lung Tissue with Bleomycin	22395530
25010962	Table 1	mir-29a	Increased	IPF	Human
25010962	Table 1	miR-29c	Increased	IPF	Human
25172912	S15, S131, S142, S148, S154	miR-96	Increased	IPF	Human	Lung Fibroblasts		Cultured on collagen
25454218	S55	miR-29a	Decreased	IPF	Human	Lung Fibroblasts
25557625	S154	mir-145	Increased	IPF	Human		23457217
25557625	S128, S134	miR-154	Increased	IPF	Human	Lung Tissue	Pandit, K., Milosevic, J., Benos, P., Coronello, C., Ben-Yehudah, A., Hagood, J., et al. 2011b. Global Microrna Profiles Of Idiopathic Pulmonary Fibrosis Lungs Indicate Reversal Of Lung Differentiation. Am. J. Respir. Crit. Care Med. 183: A5528.	And also in Fetal Lungs, and with TGFb stimulation
25557625	S163	miR-17-92	Epigenetic silencing by methylation	IPF	Human	Lung Tissue	23306545
25557625	S110	miR-200a	Reduced	IPF	Human	Lung Tissue	22189082
25557625	S110	miR-200b	Reduced	IPF	Human	Lung Tissue	22189082
25557625	S110	miR-200c	Reduced	IPF	Human	Lung Tissue	22189082
25557625	S122	miR-21	Increased	IPF	Human	Lung Tissue	20643828
25557625	S122	miR-21	Increased	IPF	Mouse	Lung Tissue with Bleomycin	20643828
25557625	S56, S59	miR-326	Reduced	IPF	Human	Lung Tissue	22802283
25557625	S56, S59	miR-326	Reduced	IPF	Mouse	Lung Tissue with Bleomycin	24279830
25725128	S8, S9	let-7a	Reduced	IPF	Human	Serum
25725128	S8, S9, S89	let-7d	Reduced	IPF	Human	Serum
25725128	S8, S9, S87	miR-199a-5p	Increased	IPF	Human	Serum
25725128	S8, S9, S87	miR-200c	Increased	IPF	Human	Serum
25725128	S8, S9, S87	miR-21	Increased	IPF	Human	Serum
25725128	S8, S9, S89	miR-31	Reduced	IPF	Human	Serum

## Sheet: S6_miRNA-gene
miRNAs targets
PMID	Sentence ID/Source	miRNA	Effect	Disease	Organism	Sample type or treatment	Target gene (Direct/Indirect)	Other citations	Notes
20395557	S163,S326,S330,S334	miR-200 family	Represses	IPF	Human	Lung Tissue	ZEB1
20395557	S163,S326,S330,S334	miR-200 family	Represses	IPF	Human	Lung Tissue	SIPI
20395557	S334	miR-205	Represses	IPF	Human	Lung Tissue	ZEB1
20395557	S334	miR-205	Represses	IPF	Human	Lung Tissue	SIPI
20412055	S58	miR-155	Represses				FGF-7	19701459
20600766	S146,182	miR-338-5p	Represses	IPF	Rat	Tectorigenin in pulmonary fibroblasts	ATG9A		Prediction of the author
20600766	S146,182	miR-338-5p	Represses	IPF	Rat	Tectorigenin in pulmonary fibroblasts	B4GALT7		Prediction of the author
20600766	S146,182	miR-338-5p	Represses	IPF	Rat	Tectorigenin in pulmonary fibroblasts	CBFB		Prediction of the author
20600766	S146,182	miR-338-5p	Represses	IPF	Rat	Tectorigenin in pulmonary fibroblasts	FKBP1A		Prediction of the author
20600766	S146,182	miR-338-5p	Represses	IPF	Rat	Tectorigenin in pulmonary fibroblasts	HMOX2		Prediction of the author
20600766	S146,182	miR-338-5p	Represses	IPF	Rat	Tectorigenin in pulmonary fibroblasts	LPA1		Prediction of the author
20600766	S146,182	miR-338-5p	Represses	IPF	Rat	Tectorigenin in pulmonary fibroblasts	MAFB		Prediction of the author
20600766	S146,182	miR-338-5p	Represses	IPF	Rat	Tectorigenin in pulmonary fibroblasts	MSN		Prediction of the author
20600766	S146,182	miR-338-5p	Represses	IPF	Rat	Tectorigenin in pulmonary fibroblasts	PVALB		Prediction of the author
20600766	S146,182	miR-338-5p	Represses	IPF	Rat	Tectorigenin in pulmonary fibroblasts	VAMP2		Prediction of the author
20600766	S146,182	miR-338-5p	Represses	IPF	Rat	Tectorigenin in pulmonary fibroblasts	VAPB		Prediction of the author
20600766	S146,182	miR-338-5p	Represses	IPF	Rat	Tectorigenin in pulmonary fibroblasts	YRDC		Prediction of the author
20600766	S7,S10,S11,S142,S146,S168,182,187,S190	miR-338-5p	Represses	IPF	Rat	Tectorigenin in pulmonary fibroblasts	LPA1
20643828	S75	miR-21	Represses	IPF	Mouse	Lung Tissue with Bleomycin	SMAD2
20643828	S97	miR-21	Represses	IPF	Mouse	Lung Tissue with Bleomycin	PTEN
20643828	S9, S77,S78,S79,S80,S81,S83,S84,S87,S90,S207	miR-21	Represses	IPF	Mouse	Myofibroblast in bleomycin treated lungs	SMAD7
20643828	S70,S71,S72	miR-21	Represses	IPF		Pulmonary fibroblast	alfa-SMA
20643828	S91,S93,S94,S207	miR-21	Represses				SPRY1	19043405
21029443	Table 1	let-7d	Represses	IPF	Human	Lung Tissue	HMGA2	20395557
21029443	Table 1	miR-21	Represses	IPF	Human	Lung Tissue	SMAD	20643828
21029443	Table 1	miR-21	Represses	IPF	Human	Lung Tissue	SMAD7	20643828
21420029	S61	miR-155	Represses	IPF	Mouse		FGF-7
21420029	S85,S86	let-7d	Represses	IPF			HMGA2		SMAD4 binds also to the HMGA2 promoter, to activates its transcription when let-7d is inhibited
21420029	S43	miR-21	Represses	IPF			SMAD
21420029	S43,S87,Figure 2	miR-21	Represses	IPF			SMAD7
21668038	S228,S229	miR-133	Represses			Cultured fibroblasts	CTGF
21668038	S228,S229	miR-30	Represses			Cultured fibroblasts	CTGF
21668038	S250	miR-155	Represses	IPF			Angiotensin II type 1 receptor		May participate in the pathogenesis of lung fibrosis
21668038	S250	miR-155	Represses	IPF			KGF		May participate in the pathogenesis of lung fibrosis
21668038	S237	miR-216a	Represses				Akt	19543271	Through downregulation of phosphatase and tensin homologue, inhibitor of Akt activation
21668038	S237	miR-217	Represses				Akt	19543271	Through downregulation of phosphatase and tensin homologue, inhibitor of Akt activation
21712985	Table 4	miR-185	Represses	IPF	Human	Lung Tissue	CDK6
21712985	Table 4	miR-185	Represses	IPF	Human	Lung Tissue	HMGA2
21712985	Table 4	miR-185	Represses	IPF	Human	Lung Tissue	AKT1
21712985	Table 4	miR-185	Represses	IPF	Human	Lung Tissue	CCNE1
21712985	Table 4	miR-185	Represses	IPF	Human	Lung Tissue	CORO2B
21712985	Table 4	miR-210	Represses	IPF	Human	Lung Tissue	EFNA3
21712985	Table 4	miR-210	Represses	IPF	Human	Lung Tissue	MNT
21712985	Table 4	miR-210	Represses	IPF	Human	Lung Tissue	CASP8AP2
21712985	Table 4	miR-302c	Represses	IPF	Human	Lung Tissue	ESR1
21712985	S171,S184	miR-29b	Represses	IPF	Human	Lung Tissue	COL1A2
21712985	S171,S184	miR-29c	Represses	IPF	Human	Lung Tissue	COL1A2
21712985	S166	miR-21	Represses	IPF			SMAD7
21836155	S26	miR-21	Represses	IPF	Human	Lung Tissue	SMAD7	20643828
22189082	S104	miR-200a	Represses	IPF	Human		SMA-alfa
22189082	S104	miR-200b	Represses	IPF	Human		SMA-alfa
22189082	S104	miR-200c	Represses	IPF	Human		SMA-alfa
22607962	S65	miR-200	Represses			Alveolar epithelial cell	GATA3	22189082
22607962	S65	miR-200	Represses			Alveolar epithelial cell	ZEB1	22189082
22607962	S65	miR-200	Represses			Alveolar epithelial cell	ZEB2	22189082
22607962	S63	miR-21	Represses				SMAD7	20395557, 19701459
23043088	S99	miR-154	Represses				CDKN2B		Predicted by TargetScan
23055696	S120	miR-21	Represses	IPF			SMAD7
23306545	S137	miR-20a	Represses			Lung Fibroblasts treated with 59-aza-29-deoxycytidine	DNMT-1
23306545	Table 1	miR-106a,b	Represses	IPF			VEGF		Predicted
23306545	Table 1	miR-106b	Represses	IPF			MMP-7		Predicted
23306545	Table 1	miR-122	Represses	IPF			MMP-7		Predicted
23306545	Table 1	miR-17	Represses	IPF			VEGF		Predicted
23306545	Table 1	miR-17	Represses	IPF			TGF-b		Predicted
23306545	Table 1	miR-17	Represses	IPF			TSP-1		Predicted
23306545	Table 1	miR-17	Represses	IPF			MMP-7		Predicted
23306545	Table 1	miR-18a,b	Represses	IPF			COL13A1		Predicted
23306545	Table 1	miR-18a,b	Represses	IPF			CTGF		Predicted
23306545	Table 1	miR-18a,b	Represses	IPF			TSP-1		Predicted
23306545	Table 1	miR-18a,b	Represses	IPF			MMP-7		Predicted
23306545	Table 1	miR-190b	Represses	IPF			MMP-1		Predicted
23306545	Table 1	miR-196a	Represses	IPF			COL1A1		Predicted
23306545	Table 1	miR-19a,b	Represses	IPF			COL13A1		Predicted
23306545	Table 1	miR-19a,b	Represses	IPF			COL1A1		Predicted
23306545	Table 1	miR-19a,b	Represses	IPF			CTGF		Predicted
23306545	Table 1	miR-19a,b	Represses	IPF			TGF-b		Predicted
23306545	Table 1	miR-19a,b	Represses	IPF			TSP-1		Predicted
23306545	Table 1	miR-19a,b	Represses	IPF			MMP-1		Predicted
23306545	Table 1	miR-19a,b	Represses	IPF			MMP-9		Predicted
23306545	Table 1	miR-20a	Represses	IPF			VEGF		Predicted
23306545	Table 1	miR-20a	Represses	IPF			TGF-b		Predicted
23306545	Table 1	miR-20a	Represses	IPF			TSP-1		Predicted
23306545	Table 1	miR-20a	Represses	IPF			MMP-1		Predicted
23306545	Table 1	miR-22	Represses	IPF			MMP-1		Predicted
23306545	Table 1	miR-223	Represses	IPF			MMP-9		Predicted
23306545	Table 1	miR-224	Represses	IPF			COL1A1		Predicted
23306545	Table 1	miR-29a,b	Represses	IPF			COL13A1		Predicted
23306545	Table 1	miR-29a,b	Represses	IPF			TGF-b		Predicted
23306545	Table 1	miR-29a,b,c	Represses	IPF			COL1A1		Predicted
23306545	Table 1	miR-29a,c	Represses	IPF			MMP-1		Predicted
23306545	Table 1	miR-34a,c	Represses	IPF			MMP-9		Predicted
23306545	Table 1	miR-34a.c	Represses	IPF			TSP-1		Predicted
23306545	Table 1	miR-34b,c	Represses	IPF			TGF-b		Predicted
23306545	Table 1	miR-34b,c	Represses	IPF			MMP-7		Predicted
23306545	Table 1	miR-363	Represses	IPF			VEGF		Predicted
23306545	Table 1	miR-377	Represses	IPF			COL13A1		Predicted
23306545	Table 1	miR-377	Represses	IPF			CTGF		Predicted
23306545	Table 1	miR-544	Represses	IPF			COL13A1		Predicted
23306545	Table 1	miR-559	Represses	IPF			CTGF		Predicted
23306545	Table 1	miR-581	Represses	IPF			MMP-9		Predicted
23306545	Table 1	miR-600	Represses	IPF			CTGF		Predicted
23306545	Table 1	miR-92a,b	Represses	IPF			COL1A1		Predicted
23306545	Table 1	miR-92a,b	Represses	IPF			MMP-9		Predicted
23306545	Table 1	miR-93	Represses	IPF			VEGF		Predicted
23418324	S10, S11	miR-17 to 92	Represses				DNMT-1		Luciferase constructions
23457217	S18	miR-145	Represses				KLF4
23457217	S98	miR-145	Represses				SMA
23459460	S70, S431	pre-miR-199a-5p	Represses			Lung Fibroblasts	CAV1		Transfection, WesternBlot
23459460	S159 S431	miR-21	No effect			Lung Fibroblasts	CAV1		Overexpression, WesternBlot
23542596	S26	miR-21	Represses				SMAD7	20643828
23542596	S27	miR-29 family	Represses				COL1A1		TargetScan prediction
23542596	S27	miR-29 family	Represses				COL2A1		TargetScan prediction
23542596	S27	miR-29 family	Represses				COL3A1		TargetScan prediction
23542596	S27	miR-29 family	Represses				COL4A1		TargetScan prediction
23542596	S27	miR-29 family	Represses				COL4A3		TargetScan prediction
23542596	S27	miR-29 family	Represses				COL4A5		TargetScan prediction
23542596	S27	miR-29 family	Represses				COL5A1		TargetScan prediction
23542596	S27	miR-29 family	Represses				COL5A2		TargetScan prediction
23542596	S27	miR-29 family	Represses				COL6A3		TargetScan prediction
23967091	S8	miR-140	Represses				Vimentin
23967091	S8, S84, S134	miR-140	Represses				SMAD3
23967091	S8, S84	miR-140	Represses				p-SMAD3
24063588	S32	miR-21	Represses				SMAD7
24078802	S12, S13	miR-200b	Represses				ZEB1
24078802	S12, S13	miR-200c	Represses				ZEB2
24078802	S12, S13	miR-200b	Represses				ZEB1
24078802	S12, S13	miR-200c	Represses				ZEB2
24242359	S191	miR-200	Represses			Alveolar epithelial cell	GATA3
24242359	S191	miR-200	Represses			Alveolar epithelial cell	ZEB1
24242359	S191	miR-200	Represses			Alveolar epithelial cell	ZEB2
24242359	S191	let-7d	Represses				HMGA2
24279830	S9	miR-326	Represses				ETS1
24279830	S9, S107	miR-326	Represses				SMAD3
24279830	S9	miR-326	Represses				MMP-9
24279830	S27, S47, S48, S53, S152, Figure 2	miR-326	Represses				TGF-1		Experimental validation:Post-transcriptionally, luciferase expression and prediction
24279830	S48, S54, S131	miR-609	Represses				TGF-1		Luciferase expression and prediction, but there is no site at the 3' UTR region
24279830	S48	miR-18b	Represses				TGF-1		Prediction
24279830	S48	miR-133a	Represses				TGF-1		Prediction
24279830	S48	mir-133b	Represses				TGF-1		Prediction
24279830	S48	miR-199a-3p	Represses				TGF-1		Prediction
24279830	S107	miR-326	Increases				SMAD7
24279830	S107	miR-326	Increases				BMP7
24279830	S107	miR-326	Increases				IL10
24279830	S107	miR-326	Represses				COL1A2
24279830	S107	miR-326	Represses				COL3A1
24279830	S120	miR-326	No effect		Mouse		IL-17
24951777	S9, S39, S40, S178, S179, S180, S183, S184, S185, S186, S187, S188, S189, S192, S210, S258, S264, S265, S267	miR-210	Represses	IPF	Human	Hypoxic IPF Fibroblasts	MNT		Knock-down, in response to hypoxia
24953558	S15, S41	miR-30a	Represses	IPF	Human	Lung Fibroblasts	WISP1
24953558	S176, S177, S178, S180, S181	miR-30a	Represses	IPF	Human	Primary Lung Fibroblasts	WISP1		miRNA overexpression and TGFB induction
24953558	S176, S177, S178	miR-30d	Represses	IPF	Human	Primary Lung Fibroblasts	WISP1		miRNA overexpression and TGFB induction
24953558	S176, S177, S178, S180, S181	miR-92a	Represses	IPF	Human	Primary Lung Fibroblasts	WISP1		miRNA overexpression and TGFB induction
24953558	S12, S158, S246, S255	miR-30a/d	Represses		Human		WISP1		Supervised machine learning approach prediction
24953558	S12, S41, S158, S246, S255	miR-92a	Represses	IPF	Human		WISP1		Supervised machine learning approach prediction
25172912	S13, S167	miR-96	Represses				FOXO3a
25454218	Table 1	miR-29	Represses		Human	IMR-90 cells	COL1GA1
25454218	Table 1	miR-29	Represses		Human	IMR-90 cells	COL1A1
25454218	Table 1	miR-29	Represses		Human	IMR-90 cells	COL2A1
25454218	Table 1	miR-29	Represses		Human	IMR-90 cells	COL3A1
25454218	Table 1	miR-29	Represses		Human	IMR-90 cells	COL4A1
25454218	Table 1	miR-29	Represses		Human	IMR-90 cells	COL4A2
25454218	Table 1	miR-29	Represses		Human	IMR-90 cells	COL5A1
25454218	Table 1	miR-29	Represses		Human	IMR-90 cells	COL5A2
25454218	Table 1	miR-29	Represses		Human	IMR-90 cells	COL7A1
25454218	Table 1	miR-29	Represses		Human	IMR-90 cells	ADAM12
25454218	Table 1	miR-29	Represses		Human	IMR-90 cells	ADAM19
25454218	Table 1	miR-29	Represses		Human	IMR-90 cells	FBN1
25454218	Table 1	miR-29	Represses		Human	IMR-90 cells	FSTL1
25454218	Table 1	miR-29	Represses		Human	IMR-90 cells	IL1RAP
25454218	Table 1	miR-29	Represses		Human	IMR-90 cells	ILR4
25454218	Table 1	miR-29	Represses		Human	IMR-90 cells	LOX
25454218	Table 1	miR-29	Represses		Human	IMR-90 cells	LOXL2
25454218	Table 1	miR-29	Represses		Human	IMR-90 cells	PTGS1
25454218	Table 1	miR-29	Represses		Human	IMR-90 cells	PTGS2
25454218	Table 1	miR-29	Represses		Human	IMR-90 cells	SERPINH1
25454218	Table 1	miR-29	Represses		Human	IMR-90 cells	SPARC
25557625	S61	miR-326	Represses				COL1A2		Indirect effect
25557625	S61	miR-326	Represses				COL3A1		Indirect effect
25557625	S61	miR-326	Represses				SMAD3		Indirect effect
25557625	S61	miR-326	Increases				SMAD7		Indirect effect
25557625	S61	miR-326	Increases				BMP7		Indirect effect
25557625	S61	miR-326	Increases				IL10		Indirect effect
25557625	S122	miR-21	Represses				SMAD7
25557625	S122	miR-21	Increases				SMAD2		Indirect effect
25557625	S135	miR-154	Represses				CDKN2B		TargetScan prediction, Transfection
25557625	S129, S130	miR-154	Represses				SMAD3		Computational algorithms - 16 binding sites 5 kb upstream, two of them were verified experimentally by chromatin immunoprecipitation
25557625	S157	miR-145	Represses				KLF4	23457217	Direct binding, 3 UTR
25557625	S442	miR-200 family	Represses				ZEB1
25557625	S442	miR-205	Represses				ZEB1
25557625	S442	miR-200 family	Represses				SIP1
25557625	S442	miR-205	Represses				SIP1
21420029	S73	miR-29	Represses	IPF	Human	Fetal Lung Fibroblasts	Integrin alpha 11
21420029	S73	miR-29	Represses	IPF	Human	Fetal Lung Fibroblasts	ADAMTS9
21420029	S73	miR-29	Represses	IPF	Human	Fetal Lung Fibroblasts	ADM12
21420029	S73	miR-29	Represses	IPF	Human	Fetal Lung Fibroblasts	Nidogen -1
22189082	S92,S93,S94	miR-200	Represses	IPF	Rat		GATA3
22189082	S92,S93,S94	miR-200	Represses	IPF	Rat		ZEB1
22189082	S92,S93,S94	miR-200	Represses	IPF	Rat		ZEB2
23396279	S10,S50,S182	miR-375	Represses	IPF	Rat	Alveolar epithelial cell	FZD8
23396279	S191, S192	miR-375	No effect				CSNK2A1
23457217	S97	miR-143	No effect				SMA

## Sheet: S6_Regulator-miRNA
miRNAs' regulators
PMID	Sentence ID/Source	Regulator	miRNA expression level	miRNA	Disease	Organism	Sample type or treatment	Method	Other citations	Notes
21420029	Figure 2	PXN	Increased	miR-199	IPF			TargetScan prediction
21420029	Figure 2	VEGFA	Increased	miR-199	IPF			TargetScan prediction
21420029	Figure 2	VEGFA	Increased	miR-299	IPF			TargetScan prediction
21420029	Figure 2	VEGFA	Increased	miR-377	IPF			TargetScan prediction
21420029	Figure 2	FZD8	Increased	miR-495	IPF			TargetScan prediction
21420029	Figure 2	THBS2	Increased	miR-495	IPF			TargetScan prediction
21420029	Figure 2	RRM2	Reduced	let-7	IPF			TargetScan prediction
21420029	Figure 2	STEAP3	Reduced	let-7	IPF			TargetScan prediction
21420029	Figure 2	HMGA2	Reduced	let-7	IPF			TargetScan prediction
21420029	Figure 2	IGF1	Reduced	let-7	IPF			TargetScan prediction
21420029	Figure 2	SMAD7	Reduced	miR-17/20	IPF			TargetScan prediction
21420029	Figure 2	FZD7	Reduced	miR-17/20	IPF			TargetScan prediction
21420029	Figure 2	HMGA2	Reduced	miR-17/20	IPF			TargetScan prediction
21420029	Figure 2	RRM2	Reduced	miR-17/20	IPF			TargetScan prediction
21420029	Figure 2	SMAD7	Reduced	miR-181	IPF			TargetScan prediction
21420029	Figure 2	VANGL1	Reduced	miR-181	IPF			TargetScan prediction
21420029	Figure 2	GLI2	Reduced	miR-181	IPF			TargetScan prediction
21420029	Figure 2	SFRP1	Reduced	miR-203	IPF			TargetScan prediction
21420029	Figure 2	PXN	Reduced	miR-203	IPF			TargetScan prediction
21420029	Figure 2	SFRP2	Reduced	miR-224	IPF			TargetScan prediction
21420029	Figure 2	SUFU	Reduced	miR-224	IPF			TargetScan prediction
21420029	Figure 2	VANGL1	Reduced	miR-29	IPF			TargetScan prediction
21420029	Figure 2	IGF1	Reduced	miR-29	IPF			TargetScan prediction
21420029	Figure 2	VANGL1	Reduced	miR-30	IPF			TargetScan prediction
21420029	Figure 2	THBS2	Reduced	miR-30	IPF			TargetScan prediction
21420029	Figure 2	IGF1	Reduced	miR-30	IPF			TargetScan prediction
21420029	Figure 2	GLI2	Reduced	miR-30	IPF			TargetScan prediction
21420029	Figure 2	IGF1	Reduced	miR-338	IPF			TargetScan prediction
24951777	S8, S159, 162, 165, S168, S169, S236, S241, S242, S243	HIF-2a	Increased	miR-210
24951777	S138	Hypoxia	Increases	miR-210	IPF			Exposure to oxygen and normoxic condition
24951777	S159, S162, S165, S168, S169, S235, S236	HIF-1a	Increases	miR-210
24951777	S173 ,S221, S222, S235	HIF-2a	Increases	miR-210	IPF		Fibroblast	Knock-down
24951777	S173 ,S221, S222, S235	HIF-2a	No effect	miR-210	IPF		Fibroblast	Knock-down
23459460	S161,S162	TGFb	Increases	miR-21
23459460	S161,S162	TGFb	Increases	miR-199a-5p
24063588	S32	TGFb	Increases	mir-21
25557625	S129	SMAD3	Increases	miR-154 family members				Computational algorithms, two of them are experimentally verified
25557625	S189	5 - aza - 2 - deoxycytidine?	Silencing by methylation	miR-17-92 cluster	IPF	Human

## Sheet: S7
	Table S7. Examples of the rules to filter relevant sentences
	Rule/Filter	Example of sentence when rules were applied to PMID 21712985
	MicroRNA AND Effect AND Gene	They additionally found that an increase in miR-21 targets an inhibitory Smad, Smad7, causing an increase in TGF-b signaling and a fibrotic phenotype.
	MicroRNA AND Effect AND Gene AND Disease	Also concordant with this previous study, we detected an increase in COL1A2 (a miR-29b and miR-29c target) in IPF patients.
	MicroRNA AND Effect AND Gene AND Disease AND Sample	COL1A2 has been previously described in IPF [45], and this gene was significantly increased in both forms of IPF, perhaps due to the decreased miR-29b and mir-29c in these biopsies.
	MicroRNA OR Sample OR Variable	Methodology and Principal Findings: miRNA and mRNA were isolated from surgical lung biopsies from IPF patients with a clinically documented rapid or slow course of the disease over the first year after diagnosis.
		Five miRNA (miR-302c, miR-423-5p, miR-210, miR-376c, and miR-185) were significantly increased in rapid compared with slow IPF lung biopsies.
		Samples were taken from disease-free patient autopsies were used as normal controls (n = 10; 5 female and 5 male; median age = 24 years).
